# Supplementary material for: ThinPrep cytology combined with HPV detection in the diagnosis of cervical lesions in 1622 patients
Source: PLoS One. 2021 Dec 2;16(12):e0260915. doi: 10.1371/journal.pone.0260915 (PMC8638999; doi:10.1371/journal.pone.0260915)
Supplement: S1 File — (XLSX) [file pone.0260915.s001.xlsx]

## Sheet: data
patient no.	TCT	HPV	HPV分型	阴道镜所见	宫颈情况	病变部位1	病变部位2	阴道镜拟诊	TCT+HPV	Pathological outcome
1	＋	＋			光	宫颈11点		宫颈炎	＋	CINⅠ
2	＋	－			光	4，7，ECC		低度病变	＋	CINⅠ
3	＋	－			光	ECC		宫颈炎	＋	CINⅠ
4	＋	＋			3度糜烂	7，9，ECC		宫颈炎，HPV感染	＋	CINⅠ
5	－	－			光	阴道壁	ECC：未组织	阴道壁病变？	－	Normal or inflammatory
6	＋	－			光，息肉	息肉，ECC	外阴	宫颈息肉	＋	Normal or inflammatory
7	＋	＋	16型		光	阴道壁	ECC	阴道壁病变	＋	Normal or inflammatory
8	＋	＋			光	3，6，11，ECC		低度病变	＋	Normal or inflammatory
9	＋	－	59型		光	2，9，11		低度病变，宫颈炎	＋	CINⅠ
10	＋	－			宫颈息肉	未取		宫颈息肉	＋	Normal or inflammatory
11	＋	＋			光，肥大	12，宫颈管	拒绝取活检	低度病变	＋	Normal or inflammatory
12	－	－				11，12		低度病变	－	Normal or inflammatory
13	－	－			赘生物	1，6，12，	ECC	高度病变	－	Normal or inflammatory
14	＋	－					左侧小阴唇活检	外阴病变待查	＋	Normal or inflammatory
15	＋	－				外阴		宫颈LEEP术后	＋	Normal or inflammatory
16	＋	＋			纳囊	6，12		慢性宫颈炎	＋	CINⅢ
17	＋	－			光	3，5		CINI	＋	CINⅠ
18	＋	－			光	6，12		慢性宫颈炎	＋	CINⅠ
19	＋	－			光	3，11		慢性宫颈炎	＋	CINⅠ
20	－	－			光	6，12		慢性宫颈炎	－	Normal or inflammatory
21	＋	＋			光			未见可疑高级别	＋	Normal or inflammatory
22	－	－			散在出血点	2，4，8		慢性宫颈炎	－	Normal or inflammatory
23	－	－			宫颈息肉	6		慢性宫颈炎	－	Normal or inflammatory
24	＋	－			光			慢性宫颈炎	＋	Normal or inflammatory
25	＋	－			轻度糜烂	12		慢性宫颈炎	＋	Normal or inflammatory
26	＋	－			光	6		慢性宫颈炎	＋	Normal or inflammatory
27	＋	－			外阴色素减退			外阴肿物待排	＋	Normal or inflammatory
28	＋	＋	11		外阴赘生物	11		慢性宫颈炎	＋	CINⅢ
29	－	－			光	1，6，11		LSIL	－	Normal or inflammatory
30	＋	＋			LEEP术后	ECC+息肉样物		慢性宫颈炎	＋	Normal or inflammatory
31	＋	－						慢性宫颈炎，息肉	＋	CINⅠ
32	－	－			光	1		慢性宫颈炎	－	Normal or inflammatory
33	＋	－			光			宫颈息肉	＋	Normal or inflammatory
34	＋	－						未做？	＋	Normal or inflammatory
35	＋	－					外阴增厚	外阴硬化性苔藓	＋	Normal or inflammatory
36	＋	－			息肉	1，6，9	宫颈息肉	宫颈HISL	＋	Normal or inflammatory
37	＋	＋						未做？	＋	Normal or inflammatory
38	＋	＋			光	1，11		宫颈息肉,低度	＋	CINⅢ
39	－	－			3度			LSIL	－	Normal or inflammatory
40	－	－			2度			LSIL,慢性宫颈炎	－	Normal or inflammatory
41	＋	－			光	2，6，12		HSIL	＋	Normal or inflammatory
42	－	＋			光			慢性宫颈炎	＋	CINⅡ
43	－	－			光			低度	－	Normal or inflammatory
44	－	－			光			LSIL	－	Normal or inflammatory
45	－	－			1度			LSIL	－	Normal or inflammatory
46	－	－			光			慢性宫颈炎	－	Normal or inflammatory
47	－	－			光	9，12	ECC	慢性宫颈炎	－	Normal or inflammatory
48	＋	＋			外阴	外阴		外阴病变	＋	Normal or inflammatory
49	－	－				未取活检	ECC	慢性宫颈炎	－	Normal or inflammatory
50	－	－				外阴活检		外阴鳞状上皮增生	－	Normal or inflammatory
51	－	－				宫颈6.12点		宫颈癌放疗后	－	Normal or inflammatory
52	－	－			1度糜烂	9，10	ECC	低度，局灶高级别	－	Normal or inflammatory
53	－	－			光	宫颈6点	ECC	宫颈炎，阴道壁病变	－	Normal or inflammatory
54	－	－			阴道残端光			阴道残端炎	－	Normal or inflammatory
55	＋	－			息肉，1度糜烂	息肉	ECC	慢性炎，低度病变	＋	Normal or inflammatory
56	＋	＋			2度糜烂	6，9，12	ECC	低度病变	＋	Normal or inflammatory
57	＋	－	16		3度糜烂	2，10	ECC	低度，局灶高级别	＋	Normal or inflammatory
58	＋	－			光滑	宫颈7.12点	ECC	宫颈LSIL？	＋	CINⅠ
59	－	－			宫颈轻度糜烂	未取活检		慢性炎，HPV感染	－	Normal or inflammatory
60	＋	－			残端光滑	残端12点+右侧阴道壁		全子宫切除术后，慢性炎？	＋	Normal or inflammatory
61	＋	＋			2度糜烂	宫颈7.10点		宫颈LSIL？	＋	cancer
62	＋	＋			光	3	左阴道壁	慢性炎，阴道壁病变	＋	CINⅢ
63	＋	－			1度糜烂	未取活检		慢性宫颈炎	＋	CINⅡ
64	＋	＋			光	9，12	ECC	慢性炎	＋	CINⅡ
65	－	－			光	7	ECC	低度病变	－	Normal or inflammatory
66	－	－			光滑	宫颈6点	ECC	慢性炎，宫颈息肉？	－	Normal or inflammatory
67	＋	－			宫颈光滑	宫颈6点		慢性炎，宫颈息肉？	＋	Normal or inflammatory
68	＋	－	已做		光	12，10，6	ECC	低度，局灶高级别	＋	CINⅠ
69	＋	－	已做		1度糜烂	2，6，10	ECC	低度	＋	CINⅠ
70	＋	－			外阴皮肤发白	外阴		外阴病变	＋	Normal or inflammatory
71	＋	＋				6，12，ECC	外阴	慢性宫颈炎	＋	Normal or inflammatory
72	＋	＋			光，息肉	6，1	ECC,息肉	低度，慢性炎，息肉	＋	Normal or inflammatory
73	＋	＋			外阴皮肤色素减退	阴蒂，右侧外阴		外阴病变	＋	CINⅢ
74	＋	－			多发纳囊	6，6点远点，宫颈管	ECC	慢性炎，HPV感染	＋	CINⅡ
75	－	－				12点		慢性炎	－	Normal or inflammatory
76	＋	－			外阴皮肤色素减退	右侧大阴唇内侧		外阴硬化性苔癣?	＋	Normal or inflammatory
77	＋	＋			息肉	6、12点，息肉	ECC	宫颈息肉	＋	Normal or inflammatory
78	＋	－			糜烂	1，6，10，12	ECC	高度病变	＋	Normal or inflammatory
79	＋	－			光，肥大	1，12	ECC	慢性宫颈炎	＋	CINⅠ
80	＋	＋			光，息肉	取息肉	ECC	宫颈息肉	＋	CINⅠ
81	－	－			光	1，5，11		低度病变	－	Normal or inflammatory
82	－	－			光	8，10	ECC	慢性宫颈炎	－	Normal or inflammatory
83	－	－			1度糜烂	8,12	ECC	低度病变，局灶高级别	－	Normal or inflammatory
84	＋	－			3度糜烂	9，12		低度，湿疣？	＋	Normal or inflammatory
85	＋	＋				外阴活检		硬化性苔癣？	＋	CINⅡ
86	＋	＋			光，息肉			慢性宫颈炎，息肉	＋	CINⅡ
87	＋	＋			光滑	宫颈5.9点	ECC	慢性炎	＋	CINⅡ
88	＋	－				11，12远点	ECC	低度病变	＋	CINⅠ
89	＋	＋			光	6，11，1点			＋	CINⅠ
90	＋	－			宫颈光滑			慢性炎	＋	Normal or inflammatory
91	＋	－			轻度糜烂	宫颈12点+外阴活检		慢性炎，外阴鳞状上皮增生	＋	Normal or inflammatory
92	＋	＋			宫颈肥大，纳囊，2度糜烂	1；6；9点，左侧阴道壁		慢性炎	＋	Normal or inflammatory
93	＋	－				宫颈11点，7点		慢性炎，HPV感染	＋	CINⅡ
94	－	－				1，11点，后穹窿，左侧阴道壁		阴道上皮内瘤样病变？	－	Normal or inflammatory
95	－	－			光	宫颈10点		低度病变	－	Normal or inflammatory
96	－	－				6，9，12点，宫颈管		低度，不满意	－	Normal or inflammatory
97	－	－				6，8点，宫颈管		慢性炎	－	Normal or inflammatory
98	－	－				息肉	ECC	宫颈息肉	－	Normal or inflammatory
99	＋	－				外阴		外阴病变	＋	Normal or inflammatory
100	＋	＋				2，11点，宫颈管		低度，慢性炎	＋	Normal or inflammatory
101	＋	＋				4，7点宫颈管		慢性宫颈炎	＋	Normal or inflammatory
102	＋	＋				外阴		外阴病变	＋	Normal or inflammatory
103	＋	＋			光	未取活检		慢性宫颈炎	＋	cancer
104	＋	＋			糜烂	6，12	阴道壁	可疑浸润癌	＋	cancer
105	＋	＋						低度病变	＋	CINⅢ
106	＋	－				7点	息肉	慢性宫颈炎，息肉	＋	CINⅡ
107	＋	＋			外阴	外阴活检		外阴病变	＋	CINⅡ
108	－	－			光	3，12点		低度病变	－	Normal or inflammatory
109	＋	－			外阴	外阴活检		外阴病变	＋	Normal or inflammatory
110	＋	＋			光	6点	左壁	阴道壁病变	＋	Normal or inflammatory
111	＋	－						低度病变，局灶高级别	＋	Normal or inflammatory
112	－	－				4，6点远点，宫颈管	低度病变	低度病变	－	Normal or inflammatory
113	＋	－				宫颈组织		宫颈癌放化疗术后	＋	Normal or inflammatory
114	＋	＋			宫颈光滑	未取活检		慢性宫颈炎	＋	Normal or inflammatory
115	＋	＋			光	宫颈6，12点		慢性宫颈炎	＋	cancer
116	＋	＋			未查	左右小阴唇	右侧大阴唇肿物	外阴病变	＋	CINⅡ
117	＋	－			糜烂	宫颈6，12点	外阴	慢性宫颈炎，外阴尖疣	＋	CINⅠ
118	＋	－			糜烂	宫颈管，6，9，12点		低度病变	＋	CINⅠ
119	－	－			光	宫颈管，3点		慢性宫颈炎	－	Normal or inflammatory
120	－	－			充血	宫颈管，12点		慢性宫颈炎	－	Normal or inflammatory
121	＋	－	52，68型		光	右侧阴道壁，宫颈3点，12点		慢性宫颈炎	＋	Normal or inflammatory
122	＋	＋			未查	左小阴唇	右小阴唇及肿物	外阴病变	＋	Normal or inflammatory
123	＋	＋			光，息肉	宫颈管，宫颈息肉		宫颈息肉	＋	Normal or inflammatory
124	＋	＋			未查	外阴电凝		外阴假性湿疣	＋	Normal or inflammatory
125	＋	＋			阴道残端光	阴道残端6，9点		阴道残端	＋	cancer
126	＋	－			光	未取活检		未取活检	＋	CINⅡ
127	＋	＋			息肉	宫颈息肉		宫颈息肉	＋	CINⅡ
128	＋	－	56型		光	宫颈6，12点		慢性宫颈炎	＋	CINⅠ
129	－	－	39，53		光	宫颈管，3，6点		低度病变	－	Normal or inflammatory
130	－	－			光	未取		未取活检	－	Normal or inflammatory
131	＋	－			光，息肉	宫颈息肉		宫颈息肉	＋	Normal or inflammatory
132	＋	＋			糜烂	宫颈4，8，12点		慢性炎	＋	Normal or inflammatory
133	＋	＋			息肉	宫颈6，8，12点		低度病变	＋	Normal or inflammatory
134	＋	＋			息肉	宫颈息肉		慢性炎,宫颈息肉	＋	CINⅡ
135	－	－	66型		光	宫颈管，宫颈12点，左侧阴道壁		慢性炎	－	Normal or inflammatory
136	＋	－			糜烂	宫颈息肉，3点，6点，9点，12点		宫颈高级别鳞癌待除外	＋	Normal or inflammatory
137	＋	－			糜烂	未取活检		未取活检	＋	Normal or inflammatory
138	＋	＋			糜烂	未取活检		未取活检	＋	Normal or inflammatory
139	＋	＋			光	宫颈12点		慢性宫颈炎	＋	Normal or inflammatory
140	＋	－			纳囊	管，宫颈1点，6点，10点	12点	慢性炎	＋	Normal or inflammatory
141	＋	＋			外阴	前联合外阴组织，后联合组织		外阴硬化性苔藓	＋	CINⅡ
142	＋	＋			外阴	右侧大阴唇内侧，后联合左侧大阴唇		外阴鳞状上皮增生	＋	CINⅡ
143	－	－			光	宫颈1，11点+宫颈管		宫颈LSIL	－	Normal or inflammatory
144	＋	－			未查	外阴增生物		外阴增生物	＋	Normal or inflammatory
145	＋	－			外阴	后联增生物		外阴硬化性苔藓	＋	Normal or inflammatory
146	＋	＋			外阴	后联合物		外阴硬化性苔藓	＋	Normal or inflammatory
147	－	－	51型		光	宫颈1，12，9点	ECC	低度病变	－	Normal or inflammatory
148	－	－	18型		光	宫颈管，3点，9点		慢性宫颈炎	－	Normal or inflammatory
149	－	－			1度糜烂	10，1	ECC	低度病变	－	Normal or inflammatory
150	＋	－			光	未取		宫颈炎	＋	Normal or inflammatory
151	＋	＋			1度糜烂	宫颈6，9点		宫颈炎	＋	Normal or inflammatory
152	＋	－			光	宫颈1，4，6，8	ECC	高度病变	＋	Normal or inflammatory
153	＋	＋			外阴营养不良？外阴组织			外阴鳞状上皮增生？	＋	CINⅡ
154	－	－			宫颈光滑	宫颈10.12点	ECC	宫颈LSIL？	－	Normal or inflammatory
155	－	－			宫颈光滑，纳囊	宫颈5.12点	ECC	宫颈LSIL？	－	Normal or inflammatory
156	－	－			宫颈息肉	宫颈10点+宫颈息肉	ECC	宫颈息肉	－	Normal or inflammatory
157	－	－			宫颈光滑	宫颈12点	ECC	宫颈HPV感染	－	Normal or inflammatory
158	＋	－			宫颈光滑	未取活检		HPV感染	＋	Normal or inflammatory
159	＋	＋			阴道残端光	阴道残端3，9，10		低度病变	＋	Normal or inflammatory
160	＋	－			宫颈光滑	宫颈4，6，10点	ECC	低度病变	＋	CINⅡ
161	－	－			光	宫颈8，11点	ECC	慢性宫颈炎	－	Normal or inflammatory
162	－	－			宫颈光滑	宫颈10点	ECC	低度病变	－	Normal or inflammatory
163	＋	－			未查	外阴		外阴病变	＋	Normal or inflammatory
164	＋	＋			宫颈光滑	宫颈12点	ECC	慢性宫颈炎	＋	Normal or inflammatory
165	＋	＋			宫颈光滑	宫颈10点	ECC	低度病变	＋	Normal or inflammatory
166	＋	＋			3度糜烂	宫颈3，4，10，11	ECC	高度病变	＋	CINⅢ
167	－	－	16型		阴道顶端光	拒绝取活检		宫颈癌放疗后	－	Normal or inflammatory
168	＋	＋			光	未取活检		慢性宫颈炎	＋	Normal or inflammatory
169	＋	－	51型		光，纳囊	宫颈9点	ECC	慢性宫颈炎	＋	CINⅠ
170	－	－			光，萎缩	宫颈5，6点	ECC	慢性宫颈炎，低度病变	－	Normal or inflammatory
171	－	－			光	宫颈3，5点	左阴道壁	阴道壁病变？	－	Normal or inflammatory
172	－	－			光	宫颈3点	ECC	慢性宫颈炎	－	Normal or inflammatory
173	－	－			光	宫颈6，12	左阴道壁	阴道壁病变？	－	Normal or inflammatory
174	＋	－			宫颈息肉	宫颈息肉	ECC	宫颈息肉	＋	Normal or inflammatory
175	＋	－			外阴	外阴		外阴病变	＋	Normal or inflammatory
176	＋	＋				未取活检		慢性炎	＋	CINⅢ
177	－	－			光	未取活检	ECC	慢性炎	－	Normal or inflammatory
178	＋	－				宫颈息肉		宫颈息肉	＋	Normal or inflammatory
179	＋	＋			宫颈息肉	宫颈息肉	ECC	宫颈息肉	＋	Normal or inflammatory
180	＋	－	58型		光	LEEP术		低度病变	＋	CINⅠ
181	＋	－			光	宫颈2，12点	ECC	慢性宫颈炎	＋	CINⅠ
182	＋	－			光	宫颈3点	阴道左右壁	阴道壁病变	＋	CINⅠ
183	－	－			糜烂	3，4，8，10	ECC	低度局灶高度病变	－	Normal or inflammatory
184	－	－	54型		光，充血	宫颈6，9，12	ECC	低度病变	－	Normal or inflammatory
185	－	－			光	宫颈4，12	ECC	慢性宫颈炎	－	Normal or inflammatory
186	－	－			光	10，2点	ECC	低度病变	－	Normal or inflammatory
187	＋	－			光	宫颈4，12	ECC	慢性宫颈炎	＋	Normal or inflammatory
188	＋	－	未做		1度糜烂，纳囊	10，12，7	ECC	低度病变	＋	Normal or inflammatory
189	＋	＋			糜烂纳囊息肉	宫颈息肉	ECC	慢性宫颈炎,宫颈息肉	＋	Normal or inflammatory
190	＋	－			宫颈光滑	宫颈3，5点		慢性炎？LSIL？	＋	CINⅠ
191	－	－			宫颈轻度糜烂			慢性炎 HPv感染	－	Normal or inflammatory
192	＋	＋			2-3度糜烂			慢性炎，HPV感染	＋	Normal or inflammatory
193	＋	＋			光			慢性炎	＋	Normal or inflammatory
194	＋	－			肥大，充血	2，4，8	ECC	高度病变	＋	CINⅢ
195	＋	＋			3度糜烂	未取活检		卵巢交界性肿瘤IA期术后	＋	CINⅡ
196	＋	－			1度糜烂	宫颈4，6，8点	右阴道壁	低度病变，阴道壁病变	＋	CINⅠ
197	＋	＋			1度糜烂	宫颈4，6点	ECC	宫颈炎	＋	CINⅠ
198	－	－	定量：307.23		光	行LEEP术		HSIL	－	Normal or inflammatory
199	－	－	7.62，分型18型及52型		光	宫颈12点	阴道壁	宫颈炎，阴道壁病变？	－	Normal or inflammatory
200	＋	－			宫颈光	VAIN2		VAIN2	＋	Normal or inflammatory
201	＋	＋			光	未取活检		宫颈炎	＋	Normal or inflammatory
202	＋	＋			光	息肉，赘生物，6	ECC	低度病变，慢性炎，息肉	＋	Normal or inflammatory
203	＋	－	61型		宫颈光	宫颈6，12	ECC	宫颈炎	＋	Normal or inflammatory
204	－	－	型16，18型		光滑	宫颈6点，12点活检	ECC	LSIL？	－	Normal or inflammatory
205	－	－	定量306.16		宫颈二度糜烂	未取活检		慢性呀	－	Normal or inflammatory
206	－	－			宫颈III糜烂	拒绝活检		宫颈病变？	－	Normal or inflammatory
207	＋	＋			光滑，可见息肉	宫颈息肉	ECC	宫颈息肉	＋	Normal or inflammatory
208	＋	＋				宫颈6点	ECC	慢性炎	＋	Normal or inflammatory
209	＋	＋				阴道残端息肉活检		残端息肉？	＋	Normal or inflammatory
210	＋	－			光	右侧阴道壁	ECC	HPV感染？	＋	CINⅠ
211	＋	－			光	宫颈6，12	ECC	低度或慢性炎	＋	CINⅠ
212	－	－			3度糜烂	宫颈3、4、8、10	ECC	宫颈4点CINII	－	Normal or inflammatory
213	－	－	52型		光	宫颈4、8、11点处	ECC	慢性宫颈炎	－	Normal or inflammatory
214	－	－			III°糜烂，肥大	宫颈6、9、12点及外阴赘生物	ECC	HPV	－	Normal or inflammatory
215	－	－			光，萎缩	宫颈6点处	ECC	LSIL	－	Normal or inflammatory
216	－	－			光	宫颈6、10、12点	ECC	低度病变	－	Normal or inflammatory
217	－	－	分型已做		光，纳囊	宫颈3点、12点	ECC	慢性宫颈炎，HPV感染	－	Normal or inflammatory
218	－	－	52型		光	宫颈6点、12点	阴道壁	宫颈炎，阴道壁病变？	－	Normal or inflammatory
219	＋	＋	16型		糜烂，肥大	LEEP术		高度病变	＋	CINⅡ
220	－	－	18型		光	宫颈6，4	阴道壁	宫颈炎，阴道壁 病变？	－	Normal or inflammatory
221	－	－	56型		光	LEEP术		宫颈LSIL	－	Normal or inflammatory
222	－	－	53型		光，肥大	宫颈3，4，11	ECC,阴道壁	低度病变，阴道壁病变？	－	Normal or inflammatory
223	－	－			肥大	宫颈2、10点处	ECC，左右阴道壁	低度病变，阴道壁病变？	－	Normal or inflammatory
224	＋	－			阴道壁光	未活检		阴道炎	＋	Normal or inflammatory
225	＋	＋			外阴肿物	外阴活检		外阴肿物：假性湿疣	＋	Normal or inflammatory
226	＋	＋	53型 58型		宫颈2°糜烂	宫颈3.7.10.12点	ECC	高度病变 ？	＋	CINⅢ
227	＋	＋			宫颈LEEP术后改变	阴道壁活检		宫颈LEEP术后，阴道壁病变待排	＋	CINⅢ
228	＋	－			宫颈光滑	宫颈6点、12点	ECC	慢性宫颈炎，HPV感染	＋	CINⅡ
229	＋	－			光	宫颈管、宫颈7点处	ECC,右侧阴道壁	阴道壁病变待排？	＋	CINⅠ
230	＋	－			II度糜烂，可见息肉	未取活检	宫颈息肉	宫颈息肉	＋	Normal or inflammatory
231	＋	＋			光	宫颈管、宫颈6点处	ECC	慢性宫颈炎	＋	Normal or inflammatory
232	－	－			光，息肉	宫颈管，宫颈3、10点	ECC	慢性宫颈炎	－	Normal or inflammatory
233	－	－			光，充分检查	宫颈管、宫颈6、10、12点处	ECC	LSIL	－	Normal or inflammatory
234	－	－			光	宫颈管、宫颈6、12点	ECC	慢性宫颈炎	－	Normal or inflammatory
235	＋	－			光	息肉，2点，增生物	ECC,宫颈息肉	宫颈炎，宫颈息肉	＋	Normal or inflammatory
236	＋	－			外阴活检，外阴硬化性苔藓？			外阴硬化性苔癣	＋	Normal or inflammatory
237	＋	－			不满意阴道镜	宫颈管、宫颈3、12点	ECC	可疑侵润癌？	＋	Normal or inflammatory
238	＋	＋			阴道残端光滑，充血	宫颈3点、9点		子宫腺肉瘤术后阴道残端慢性炎？	＋	CINⅠ
239	－	－			1度糜烂	宫颈1.5.9点	ECC	宫颈LSIL？慢性炎	－	Normal or inflammatory
240	－	－			光	宫颈1点、6点处		慢性炎、HPV感染	－	Normal or inflammatory
241	－	－			光，息肉	宫颈6、10、12点	ECC	慢性宫颈炎、宫颈息肉	－	Normal or inflammatory
242	－	－			光	宫颈管、宫颈5点处，左侧阴道壁	ECC	HPV感染？	－	Normal or inflammatory
243	＋	＋			光	未取活检		慢性宫颈炎	＋	Normal or inflammatory
244	＋	－			光	宫颈12点，宫颈息肉	ECC	宫颈息肉	＋	Normal or inflammatory
245	＋	＋			宫颈萎缩，质硬，已出血	宫颈5、8、12点	ECC	可疑侵润癌	＋	CINⅢ
246	＋	＋			宫颈糜烂，息肉	取息肉	ECC	慢性宫颈炎、宫颈息肉	＋	CINⅡ
247	＋	－	52、58型		宫颈糜烂2度	宫颈6、11、12点，外阴赘生物	ECC	低度病变？	＋	CINⅠ
248	－	－	39、58型		宫颈光滑，萎缩	宫颈6点处，左侧阴道壁	ECC	慢性宫颈炎、阴道壁病变？	－	Normal or inflammatory
249	－	－			宫颈光滑	未取	ECC	慢性宫颈炎	－	Normal or inflammatory
250	＋	＋			3度糜烂	宫颈11点、12点		慢性宫颈炎	＋	Normal or inflammatory
251	＋	＋			宫颈3度糜烂	宫颈6、8、11点，右侧小阴唇上方、下方组织	ECC	低度病变、外阴湿疣？	＋	CINⅡ
252	＋	－	58型		宫颈光	宫颈2、7、11点	ECC	低度CIN(LSIL)	＋	CINⅠ
253	＋	－			萎缩	宫颈4、6点	ECC	宫颈炎	＋	CINⅠ
254	－	－	16、18型		光、宫颈息肉	宫颈4点处、宫颈息肉，左侧阴道壁	ECC	慢性宫颈炎，宫颈息肉	－	Normal or inflammatory
255	＋	－			外阴皮肤色素减退	外阴活检		外阴病变	＋	Normal or inflammatory
256	＋	－			外阴肿物	外阴活检		外阴病变	＋	Normal or inflammatory
257	＋	－			宫颈菜花状赘生物	宫颈肿物1，2		可疑侵润癌	＋	Normal or inflammatory
258	＋	＋	未做		宫颈息肉（未取）	未取	未取	宫颈息肉	＋	Normal or inflammatory
259	－	－			宫颈轻度糜烂	宫颈6.12点	ECC	宫颈CIN1-II级病变	－	Normal or inflammatory
260	－	－			阴道残端息肉	残端息肉		阴道残端息肉	－	Normal or inflammatory
261	＋	＋			宫颈轻度糜烂	宫颈3、6点，左侧阴道壁	ECC	LSIL？	＋	Normal or inflammatory
262	＋	＋			外阴活检	左侧大阴唇、小阴唇组织		外阴营养不良，外阴湿疣？	＋	cancer
263	＋	＋	11型		宫颈糜烂2度	宫颈LEEP术		宫颈尖疣	＋	CINⅡ
264	＋	－			宫颈息肉，纳囊	宫颈息肉		宫颈息肉	＋	Normal or inflammatory
265	＋	－			光，息肉，纳囊	宫颈息肉		宫颈息肉	＋	Normal or inflammatory
266	＋	－			未查	外阴活检		外阴营养不良	＋	Normal or inflammatory
267	＋	＋			宫颈光，宫颈息肉	宫颈5点、宫颈息肉	ECC	LSIL	＋	Normal or inflammatory
268	＋	＋			宫颈轻度糜烂	宫颈3、6、9点处	ECC	低度病变	＋	Normal or inflammatory
269	＋	＋			外阴菜花样改变	外阴活检		尖锐湿疣	＋	CINⅡ
270	＋	＋			宫颈轻度糜烂	宫颈1、3、6、9点处	ECC	高级别病变	＋	CINⅡ
271	－	－			光	不满意阴道镜	未刮出	慢性炎，HPV感染	－	Normal or inflammatory
272	＋	－			宫颈轻度糜烂	未取活检	未取	慢性炎，未取活检	＋	Normal or inflammatory
273	＋	－			宫颈糜烂3度，宫颈息肉	宫颈5、7、11点，宫颈息肉	ECC	慢性炎，病变待除外？	＋	Normal or inflammatory
274	＋	＋			光，宫颈息肉	宫颈息肉	ECC	宫颈息肉	＋	Normal or inflammatory
275	＋	＋			外阴炎	左侧大阴唇组织、右侧大阴唇组织		外阴硬化性苔癣？	＋	Normal or inflammatory
276	＋	＋			宫颈萎缩	宫颈息肉，左侧阴道壁，宫颈5、8、12	ECC	宫颈息肉	＋	CINⅢ
277	＋	－			宫颈LEEP术后改变	宫颈管增生物、外阴肿物宫颈6点12点处	ECC	低度病变，慢性炎，外阴肿物？	＋	CINⅡ
278	＋	＋			外阴营养不良	外阴组织		外阴营养不良	＋	CINⅡ
279	＋	－			宫颈光	宫颈6、8点，左侧阴道壁、外阴组织	ECC	慢性炎	＋	CINⅠ
280	＋	－			光，纳囊	宫颈2，6，12	ECC	低度病变，局灶高级别？	＋	CINⅠ
281	＋	－			宫颈萎缩	未取活检	ECC	慢性炎，HPV感染	＋	CINⅠ
282	＋	－			菜花状赘生物	宫颈4，8，11	ECC	可疑浸润癌	＋	Normal or inflammatory
283	＋	＋			外阴肿物	外阴组织		外阴肿物	＋	Normal or inflammatory
284	＋	＋			宫颈肥大,上唇菜花状赘生物	宫颈1、8、12点处	ECC	可疑侵润癌	＋	cancer
285	＋	＋			宫颈光，息肉	宫颈息肉	ECC	宫颈息肉	＋	CINⅢ
286	＋	＋			外阴炎	外阴组织	未取	外阴营养不良	＋	CINⅡ
287	＋	＋			宫颈光，多发纳囊	宫颈2、9点处	ECC	慢性炎、宫颈纳囊	＋	CINⅠ
288	＋	－			外阴炎	外阴组织		外阴营养不良	＋	Normal or inflammatory
289	＋	－	16型		宫颈光	宫颈6、12点处	ECC	慢性炎	＋	Normal or inflammatory
290	＋	－	68型		LEEP术后改变	宫颈6、10点处	ECC	宫颈LEEP术后	＋	Normal or inflammatory
291	＋	＋			宫颈光	宫颈2、12点	未取	低度CIN	＋	Normal or inflammatory
292	＋	＋			宫颈萎缩，宫颈下唇赘生物	宫颈下唇赘生物、宫颈9点处	ECC	宫颈赘生物	＋	Normal or inflammatory
293	＋	＋			宫颈光	宫颈6、9点处	ECC	低度病变	＋	cancer
294	＋	＋			外阴活检	右侧小阴唇内侧，左侧小阴唇下放		外阴假性湿疣？	＋	cancer
295	－	－			宫颈糜烂2度	宫颈6、12点处	未取	慢性炎	－	Normal or inflammatory
296	＋	＋			光，息肉	宫颈2，12点	ECC	慢性炎，息肉	＋	CINⅢ
297	＋	－			糜烂	宫颈3，6，12	ECC	低度病变，慢性炎	＋	CINⅡ
298	＋	＋			外阴色素减退	外阴组织		外阴营养不良	＋	CINⅡ
299	＋	－			外阴	外阴组织		宫颈炎，宫颈息肉	＋	Normal or inflammatory
300	＋	－			宫颈糜烂2度	宫颈6，12点	ECC	慢性炎	＋	Normal or inflammatory
301	＋	－			光，息肉	息肉	外阴	宫颈息肉	＋	Normal or inflammatory
302	＋	－			宫颈光，小息肉宫颈息肉		未取	宫颈息肉	＋	Normal or inflammatory
303	－	－			宫颈光，	宫颈管 左侧阴道壁		宫颈炎？ 阴道壁病变？	－	Normal or inflammatory
304	－	－				宫颈组织活检		宫颈癌放化疗术后	－	Normal or inflammatory
305	＋	－			外阴皮肤色素减退	外阴活检		外阴病变	＋	Normal or inflammatory
306	－	－			光，肥大	宫颈4，9，12	ECC	低度病变，局灶高级别？	－	Normal or inflammatory
307	－	－			宫颈光	宫颈组织活检		子宫颈炎（HPV感染）	－	Normal or inflammatory
308	－	－			光	宫颈6，11点	ECC	低度病变，慢性宫颈炎	－	Normal or inflammatory
309	＋	＋			萎缩，糜烂	宫颈3，9点	ECC	慢性宫颈炎	＋	Normal or inflammatory
310	＋	＋			宫颈光	宫颈组织活检		宫颈炎	＋	Normal or inflammatory
311	＋	＋			宫颈息肉	宫颈息肉		宫颈息肉	＋	Normal or inflammatory
312	＋	＋			萎缩	宫颈3，6	阴道壁	宫颈炎，阴道壁病变？	＋	Normal or inflammatory
313	＋	＋			光	宫颈6，12	ECC	低度病变，慢性宫颈炎	＋	Normal or inflammatory
314	＋	＋			光	宫颈10，12	ECC	宫颈炎或低度病变	＋	CINⅢ
315	＋	＋	2.49		糜烂	宫颈6，12点	ECC	宫颈炎	＋	CINⅢ
316	＋	－	351.21					高度病变	＋	CINⅢ
317	＋	－	2.95		光	宫颈组织活检		低度病变或慢性炎	＋	CINⅡ
318	＋	－	34.07			宫颈1，3，9点	ECC	低度病变，慢性宫颈炎	＋	CINⅡ
319	＋	－				外阴活检		外阴病变	＋	Normal or inflammatory
320	＋	＋				宫颈6、12点及左侧阴道壁	ECC	慢性宫颈炎，阴道壁病变？	＋	Normal or inflammatory
321	＋	＋			光滑，纳囊	宫颈4，9点	ECC	低度病变，局灶高级别？	＋	Normal or inflammatory
322	＋	＋				宫颈12点	外阴	低度病变	＋	Normal or inflammatory
323	＋	＋			糜烂，息肉	取息肉		宫颈息肉	＋	Normal or inflammatory
324	＋	＋	1227.41；58型		宫颈光	宫颈6，10点	ECC	慢性宫颈炎	＋	cancer
325	＋	－			宫颈光	宫颈4.10点，右侧阴道壁	ECC	慢性宫颈炎	＋	CINⅢ
326	＋	＋			放疗后改变	宫颈3，6点		宫颈癌放疗后	＋	CINⅢ
327	＋	＋			外阴可见疣状赘生	外阴活检		外阴尖锐湿疣	＋	CINⅢ
328	＋	－	48.82		宫颈光	宫颈6，9，12点		低度CIN	＋	CINⅡ
329	＋	－	1258.38		宫颈光	宫颈9，12点	ECC	阴道上皮内瘤样病变？	＋	CINⅡ
330	＋	－	1421.53		宫颈光	宫颈LEEP术		低度CIN	＋	CINⅡ
331	＋	＋			外阴色素减退	外阴活检		外阴白斑？外阴硬化性苔藓？	＋	CINⅡ
332	＋	－	16，53，66		宫颈光	宫颈管，宫颈6点，12点	ECC	低度CIN	＋	CINⅠ
333	＋	－				外阴活检		硬化性苔藓	＋	Normal or inflammatory
334	＋	＋			宫颈息肉	宫颈息肉摘除		宫颈息肉	＋	Normal or inflammatory
335	＋	＋			宫颈光	宫颈管，宫颈9点，12点	ECC	低度CIN,慢性宫颈炎	＋	cancer
336	＋	＋	10.19		宫颈萎缩	宫颈管，宫颈6点，8点	ECC	慢性宫颈炎	＋	CINⅢ
337	＋	－	51，52，56型		宫颈管	宫颈管，宫颈2点	ECC	慢性宫颈炎	＋	CINⅡ
338	＋	－			宫颈光	未取活检		慢性宫颈炎	＋	Normal or inflammatory
339	＋	－			外阴病变	外阴活检		外阴病变	＋	Normal or inflammatory
340	＋	－			宫颈肥大	宫颈管，宫颈6点，12点	ECC	慢性宫颈炎	＋	Normal or inflammatory
341	＋	＋	12.36		宫颈糜烂	宫颈管，宫颈4点，12点	ECC	慢性宫颈炎	＋	Normal or inflammatory
342	＋	－	16型		宫颈结节样改变	宫颈管，宫颈6点，12点	ECC	可疑浸润癌	＋	Normal or inflammatory
343	＋	＋			宫颈3度糜烂	宫颈7点，1点，3点	ECC	低度CIN,慢性宫颈炎	＋	cancer
344	＋	＋	16型		肥大，二度糜烂	宫颈5点，7点，11点ECC		慢性宫颈炎	＋	CINⅢ
345	＋	＋			宫颈光	外阴舟状窝，阴啼，小阴唇内侧		外阴阴道炎	＋	CINⅡ
346	＋	－			宫颈光滑	宫颈管，宫颈6点，11点+ECC	ECC	低度CIN,慢性宫颈炎	＋	CINⅠ
347	＋	－			宫颈光	外阴活检		外阴阴道炎	＋	Normal or inflammatory
348	＋	－			宫颈光	宫颈管，宫颈6点，宫颈12点+ECC		慢性宫颈炎	＋	Normal or inflammatory
349	＋	－			宫颈息肉	宫颈息肉，宫颈6点，12点+ECC		宫颈息肉	＋	Normal or inflammatory
350	＋	＋			宫颈光	拒绝取活检		慢性宫颈炎	＋	Normal or inflammatory
351	＋	＋			宫颈息肉	宫颈息肉，宫颈6点，12点 ECC		宫颈息肉	＋	Normal or inflammatory
352	＋	＋			宫颈光	宫颈管	ECC	慢性宫颈炎	＋	cancer
353	＋	＋			光，肥大	宫颈4，9，12	ECC	高度病变	＋	cancer
354	＋	－			宫颈光			慢性宫颈炎	＋	CINⅡ
355	＋	－			宫颈萎缩	宫颈管，宫颈外口	ECC	慢性宫颈炎	＋	CINⅡ
356	＋	－			宫颈光	宫颈管，宫颈6，9点	ECC	慢性宫颈炎	＋	Normal or inflammatory
357	＋	－			会阴部色素减退	外阴活检		外阴病变	＋	Normal or inflammatory
358	＋	＋			宫颈光	宫颈管	ECC	慢性宫颈炎	＋	Normal or inflammatory
359	＋	＋			光，肥大	宫颈管，宫颈2点，6点，12点	ECC	慢性宫颈炎	＋	CINⅢ
360	＋	＋			宫颈3度糜烂	宫颈管，宫颈2点，6点，8点，12点，左侧阴道壁	ECC	高级别病变	＋	CINⅢ
361	＋	－			宫颈光	宫颈管，宫颈6点，8点，10点	ECC	低度CIN	＋	CINⅡ
362	＋	－			宫颈光	宫颈管，宫颈6点，12点，左侧阴道壁	ECC	慢性宫颈炎	＋	CINⅡ
363	＋	－			宫颈光	宫颈6点	ECC	慢性宫颈炎	＋	CINⅡ
364	＋	＋			宫颈光	外阴肿物		外阴肿物	＋	CINⅡ
365	＋	－			宫颈暴露困难	宫颈管，宫颈8点，9点	ECC	宫颈癌放疗后	＋	Normal or inflammatory
366	＋	－			宫颈光，纳囊，息肉	宫颈管，宫颈息肉，宫颈11点	ECC	宫颈息肉	＋	Normal or inflammatory
367	＋	＋			宫颈萎缩	宫颈管，宫颈4点，9点，12点	ECC	低度CIN,慢性宫颈炎	＋	Normal or inflammatory
368	＋	＋			外阴部色素减退	外阴组织		外阴营养不良	＋	Normal or inflammatory
369	＋	－			光，肥大	宫颈管，宫颈2点，10点，12点	ECC	低度CIN	＋	CINⅡ
370	＋	＋			光，肥大	宫颈管	ECC	慢性宫颈炎	＋	CINⅡ
371	＋	＋			宫颈光 ，纳囊	宫颈管，宫颈1点，6点，9点	ECC	慢性宫颈炎	＋	CINⅡ
372	＋	－			宫颈光 ，纳囊	宫颈管，宫颈6点，12点	ECC	慢性宫颈炎	＋	CINⅡ
373	＋	－			宫颈充血	宫颈管，宫颈6点，12点，	ECC	慢性宫颈炎	＋	CINⅡ
374	＋	＋			宫颈充血	宫颈管，宫颈3点，6点，9点，12点	ECC	宫颈Ca放疗后	＋	CINⅡ
375	＋	－			宫颈光	宫颈管，宫颈10点，12点	ECC	慢性宫颈炎	＋	Normal or inflammatory
376	＋	－			炎症	宫颈管，宫颈5点，宫颈7点	ECC	异常子宫出血	＋	Normal or inflammatory
377	＋	－			宫颈3度糜烂	宫颈管，宫颈2点，9点，12点	ECC	慢性宫颈炎	＋	Normal or inflammatory
378	＋	－			轻度糜烂	宫颈管，宫颈6点，12点	ECC	慢性宫颈炎	＋	Normal or inflammatory
379	＋	＋			外阴活检	外阴活检		外阴内皮肿瘤	＋	CINⅢ
380	＋	－			宫颈光，充血	宫颈管，宫颈5点，左侧阴道壁组织	ECC	慢性宫颈炎	＋	CINⅡ
381	＋	＋			宫颈暴露困难	未取活检		盆腔包快待查	＋	CINⅡ
382	＋	＋			宫颈光	宫颈管	ECC	慢性宫颈炎	＋	CINⅠ
383	＋	－			宫颈口少量流血	宫颈管，宫颈2点，4点，8点，12点	ECC	慢性宫颈炎	＋	Normal or inflammatory
384	＋	－			宫颈光，纳囊	宫颈管，宫颈6点，12点	ECC	慢性宫颈炎	＋	Normal or inflammatory
385	＋	－			外阴部色素减退	左外阴阴道组织，左侧大阴唇内肿物		外阴营养不良，外阴肿物	＋	Normal or inflammatory
386	＋	＋			宫颈光	宫颈管，宫颈7点，12点	ECC	慢性宫颈炎	＋	Normal or inflammatory
387	＋	＋			宫颈光，充血	拒绝活检		低度CIN	＋	Normal or inflammatory
388	＋	＋			宫颈光，纳囊	宫颈管，宫颈3点，6点，9点，12点	ECC	慢性宫颈炎	＋	Normal or inflammatory
389	＋	＋			宫颈糜烂	宫颈1点，5点，10点，12点	ECC	低度CIN	＋	cancer
390	＋	＋			宫颈菜花状赘生物	宫颈3点，1点，9点，12点	ECC	慢性宫颈炎	＋	CINⅢ
391	＋	＋			宫颈光	未取活检		未见异常	＋	CINⅢ
392	＋	－			宫颈肥大	宫颈4点，左侧阴道壁上，下	ECC	外阴阴道炎	＋	CINⅡ
393	＋	＋			宫颈III度糜烂	未取活检		慢性宫颈炎	＋	CINⅡ
394	＋	－			外阴色素减退	外阴色素减退处取活检		外阴病变	＋	Normal or inflammatory
395	＋	－			宫颈肥大	宫颈管，宫颈10点，11点	ECC	低度病变，慢性宫颈炎	＋	Normal or inflammatory
396	＋	－			宫颈萎缩	左侧小阴唇，舟状窝		外阴营养不良	＋	Normal or inflammatory
397	＋	＋			宫颈息肉	宫颈增生物		宫颈息肉	＋	Normal or inflammatory
398	＋	＋			宫颈光	宫颈管，宫颈8点	ECC	慢性宫颈炎	＋	CINⅡ
399	＋	＋			宫颈纳囊，充血	宫颈7点	ECC	慢性宫颈炎	＋	CINⅡ
400	＋	＋			宫颈光	宫颈11点，外阴活检	ECC	宫颈炎	＋	CINⅠ
401	＋	－			宫颈光	宫颈管，8点，10点，12点，外阴组织	ECC	慢性宫颈炎	＋	Normal or inflammatory
402	＋	－			宫颈光	宫颈残端7点，12点	ECC	子宫内膜癌术后	＋	Normal or inflammatory
403	＋	－			宫颈光	阴道残端增生物		宫颈癌术后	＋	Normal or inflammatory
404	＋	＋			宫颈光	宫颈6点		慢性宫颈炎	＋	Normal or inflammatory
405	＋	＋			宫颈光	外阴增生物活检		外阴肿物	＋	Normal or inflammatory
406	＋	＋			宫颈光	未取活检		慢性宫颈炎	＋	Normal or inflammatory
407	＋	＋			宫颈息肉	宫颈息肉活检		宫颈息肉	＋	Normal or inflammatory
408	＋	＋			宫颈光	宫颈管，3点，9点，12点	ECC	慢性宫颈炎	＋	cancer
409	＋	＋			宫颈光	宫颈管，6点，12点	ECC	慢性宫颈炎	＋	CINⅢ
410	＋	＋			宫颈光，纳囊	宫颈管，6点，12点	ECC	子宫内膜病变术后	＋	CINⅢ
411	＋	＋			宫颈光	宫颈6点，12点	ECC	慢性宫颈炎	＋	CINⅢ
412	＋	－			宫颈光	宫颈管，5点，10点	ECC	慢性宫颈炎	＋	CINⅡ
413	＋	－			宫颈糜烂	宫颈管，6点，12点		慢性宫颈炎，CINLEEP术后	＋	CINⅡ
414	＋	－			宫颈光	宫颈管，5点，11点	ECC	慢性宫颈炎	＋	CINⅡ
415	＋	＋			宫颈光	宫颈6点，9点	ECC	慢性宫颈炎	＋	CINⅡ
416	－	－			宫颈光	宫颈1点，11点	ECC	慢性宫颈炎	－	Normal or inflammatory
417	＋	－			宫颈光	宫颈残端8点，10点	ECC	宫颈癌放疗后	＋	Normal or inflammatory
418	＋	＋			宫颈光	外阴活检		外阴营养不良	＋	Normal or inflammatory
419	＋	＋			宫颈光	拒绝取活检		慢性宫颈炎	＋	Normal or inflammatory
420	＋	＋			宫颈光，萎缩	宫颈管，6点，12点	ECC	慢性宫颈炎	＋	CINⅢ
421	＋	－			宫颈光，纳囊	宫颈管粘液，宫颈4点，8点，12点	ECC	慢性宫颈炎	＋	CINⅡ
422	＋	＋			宫颈光	宫颈管赘生物，宫颈管，2点，8点	ECC	低度CIN	＋	Normal or inflammatory
423	＋	＋			宫颈残端光	阴道残端4点	ECC	宫颈上皮内肿瘤 术后	＋	Normal or inflammatory
424	＋	－			宫颈光	右侧阴道壁组织，宫颈6点	ECC	慢性宫颈炎	＋	Normal or inflammatory
425	＋	＋			宫颈光	宫颈6点，12点	ECC	慢性宫颈炎	＋	Normal or inflammatory
426	＋	＋			宫颈光	未取活检		慢性宫颈炎	＋	cancer
427	＋	－			宫颈光	宫颈12点，宫颈赘生物	ECC	宫颈内膜上皮肿瘤	＋	CINⅡ
428	＋	－			宫颈光	宫颈4点，6点，12点	ECC	慢性宫颈炎	＋	CINⅡ
429	＋	－			阴道残端光	阴道残端1点	ECC	子宫全切除术后	＋	CINⅡ
430	＋	－			宫颈光	宫颈搔刮，宫颈3点，7点	ECC	慢性宫颈炎，低度病变	＋	CINⅡ
431	＋	－			宫颈光滑	宫颈息肉、宫颈6、8点	ECC	慢性宫颈炎	＋	CINⅡ
432	－	－			宫颈光	左右阴道壁组织	ECC	阴道炎	－	Normal or inflammatory
433	－	－			宫颈光	宫颈管搔刮，宫颈6点，12点	ECC	低度CIN	－	Normal or inflammatory
434	＋	－			宫颈息肉，萎缩	宫颈息肉		宫颈息肉	＋	Normal or inflammatory
435	＋	＋			宫颈光	宫颈管粘液，宫颈6点，11点	ECC	慢性宫颈炎	＋	Normal or inflammatory
436	＋	－			宫颈光	宫颈管粘液	ECC	慢性宫颈炎	＋	Normal or inflammatory
437	＋	－			宫颈光	宫颈管粘液	ECC	慢性宫颈炎	＋	Normal or inflammatory
438	＋	－			宫颈光,纳囊	宫颈管粘液，宫颈6点，9点，12点	ECC	高度CIN	＋	Normal or inflammatory
439	＋	＋			宫颈不平	宫颈6点，12点	ECC	慢性宫颈炎	＋	Normal or inflammatory
440	＋	＋			外阴疣	外阴赘生物+LEEP术		外阴赘生物+LEEP术	＋	Normal or inflammatory
441	＋	＋			宫颈光滑，纳囊	宫颈1，10点	ECC	低度病变	＋	CINⅢ
442	＋	－			宫颈光	宫颈管粘液，宫颈2点，11点	ECC	慢性宫颈炎	＋	CINⅡ
443	＋	－			宫颈光	宫颈3，6，9，12点	ECC	低度病变	＋	CINⅡ
444	＋	－			宫颈光	宫颈管粘液，宫颈12点	ECC	慢性宫颈炎	＋	CINⅡ
445	＋	－			宫颈光	宫颈6点	ECC	慢性宫颈炎	＋	Normal or inflammatory
446	＋	＋			宫颈光	未取活检		慢性宫颈炎	＋	Normal or inflammatory
447	＋	－			宫颈充血	宫颈管粘液	ECC	慢性宫颈炎	＋	Normal or inflammatory
448	＋	＋			宫颈息肉	宫颈息肉，宫颈下唇6点	ECC	宫颈息肉	＋	Normal or inflammatory
449	＋	－			宫颈光滑	拒绝取活检		宫颈炎，阴道壁病变？	＋	CINⅡ
450	＋	－			宫颈光	宫颈4点	ECC	HPV感染	＋	CINⅡ
451	＋	－			宫颈萎缩	宫颈1，3	ECC	慢性宫颈炎	＋	CINⅡ
452	＋	＋			宫颈息肉	取宫颈息肉		宫颈息肉	＋	CINⅡ
453	＋	－			宫颈光，息肉	取宫颈息肉		宫颈息肉	＋	Normal or inflammatory
454	＋	＋			2度糜烂	10，1，5	ECC	低度病变，慢性炎	＋	Normal or inflammatory
455	＋	－			宫颈光滑	宫颈1，5，10点	ECC	低度病变	＋	Normal or inflammatory
456	＋	－			宫颈光	1，2，4	ECC	低度病变	＋	Normal or inflammatory
457	＋	＋			外阴发白，赘生物	外阴活检		外阴尖疣？，外阴营养不良	＋	Normal or inflammatory
458	＋	－			光滑，纳囊	宫颈管粘液，宫颈12点	ECC	低度CIN	＋	CINⅡ
459	＋	－			光滑	宫颈管粘液，宫颈7点，左侧阴道壁	ECC	宫颈炎，阴道壁病变？	＋	CINⅡ
460	＋	－			宫颈息肉	宫颈息肉摘除术		宫颈息肉	＋	Normal or inflammatory
461	＋	－			肥大	未取活检		宫颈炎	＋	Normal or inflammatory
462	＋	＋			光，肥大	宫颈6点，阴道壁	ECC	宫颈炎，阴道壁病变？	＋	Normal or inflammatory
463	＋	－			光滑	宫颈管粘液，宫颈5点，左侧阴道壁	ECC	宫颈炎，阴道壁病变？	＋	Normal or inflammatory
464	＋	＋			外阴白斑	左侧大阴唇		外阴病变	＋	Normal or inflammatory
465	＋	＋			宫颈息肉	宫颈息肉摘除术，宫颈4，6，12	ECC	1.宫颈息肉2.低度CIN，局灶高级别？	＋	CINⅢ
466	＋	－			宫颈光	宫颈管粘液，宫颈3，12点	ECC	慢性宫颈炎	＋	CINⅡ
467	＋	－			宫颈肥大	宫颈管粘液，宫颈1，3，11点	ECC	低度CIN	＋	CINⅡ
468	＋	－			宫颈肥大	宫颈管粘液，宫颈11点	ECC	低度CIN（LSIL）	＋	CINⅡ
469	＋	－			阴道壁病变？	左右阴道壁物理治疗		VaIN2级	＋	Normal or inflammatory
470	＋	＋			宫颈光，息肉	宫颈3点，息肉	ECC	慢性宫颈炎，宫颈息肉	＋	Normal or inflammatory
471	＋	＋			宫颈糜烂	宫颈管粘液，宫颈1，6点	ECC	高度CIN（HSIL）	＋	CINⅢ
472	＋	－			宫颈光滑	宫颈管粘液，宫颈6，12点	ECC	低度CIN（LSIL）？	＋	CINⅡ
473	＋	－			宫颈光滑	宫颈管粘液，宫颈6，10点	ECC	低度CIN（LSIL）？慢性宫颈炎	＋	CINⅡ
474	＋	＋			宫颈光滑	宫颈管粘液，宫颈10点	ECC	慢性宫颈炎	＋	CINⅡ
475	＋	－			外阴色素减退	右侧大阴唇，会阴联合右侧		外阴硬化性苔藓？	＋	Normal or inflammatory
476	＋	－			宫颈光	宫颈4，12，左壁	ECC	宫颈炎，阴道壁病变？	＋	CINⅡ
477	＋	－			宫颈光，纳囊	宫颈10点，阴道壁	ECC	慢性宫颈炎，阴道壁病变？	＋	CINⅡ
478	＋	－			宫颈光滑，肥大	宫颈管粘液，宫颈3，12点	ECC	慢性宫颈炎	＋	CINⅡ
479	＋	－			宫颈光	宫颈2，6点	ECC	慢性宫颈炎	＋	CINⅡ
480	＋	＋			宫颈3度糜烂	宫颈4，6点	ECC	宫颈炎	＋	Normal or inflammatory
481	＋	＋			外阴皮肤发白	外阴活检		外阴病变	＋	Normal or inflammatory
482	＋	－			宫颈肥大，糜烂	宫颈4，1点	ECC	慢性宫颈炎	＋	CINⅡ
483	＋	－			宫颈光滑	宫颈1，7	ECC	慢性宫颈炎	＋	CINⅡ
484	＋	－			宫颈肥大，多个纳囊	宫颈4，6，12点	ECC	慢性宫颈炎	＋	Normal or inflammatory
485	＋	－			外阴皮肤发白	外阴活检		外阴病变？	＋	Normal or inflammatory
486	＋	－			宫颈光，治疗后改变	宫颈管粘液，宫颈6点，双侧小阴唇内疣状赘生物	ECC	慢性宫颈炎，外阴肿物：假性湿疣？	＋	CINⅡ
487	＋	－			宫颈光，充血	宫颈管粘液，宫颈3，11点	ECC	低度CIN（LSIL）慢性宫颈炎	＋	CINⅡ
488	＋	－			外阴皮肤色素减退	左侧大阴唇上方		外阴病变？	＋	Normal or inflammatory
489	＋	－			宫颈光，纳囊，息肉	宫颈息肉摘除术		宫颈息肉	＋	Normal or inflammatory
490	＋	＋			宫颈光，纳囊	宫颈管搔刮粘液，宫颈8，11点	ECC	慢性宫颈炎	＋	Normal or inflammatory
491	＋	＋			宫颈充血	宫颈管粘液，宫颈1，6，12点	ECC	低度CIN（LSIL）局灶高级别？	＋	cancer
492	＋	－			宫颈光滑	宫颈管粘液，宫颈6，12点	ECC	慢性宫颈炎	＋	CINⅢ
493	＋	－			宫颈光滑	拒绝活检		慢性宫颈炎 病毒感染	＋	CINⅢ
494	＋	－			宫颈光滑，肥大旧裂	宫颈管粘液，宫颈7点	ECC	慢性宫颈炎 阴道壁病变？	＋	CINⅡ
495	＋	＋			宫颈术后改变	宫颈管粘液，宫颈3，12点	ECC	低度CIN（LSIL）慢性宫颈炎 阴道壁病变？	＋	Normal or inflammatory
496	＋	＋			宫颈光，充血	宫颈6，10点	ECC	低度CIN（LSIL）慢性宫颈炎	＋	Normal or inflammatory
497	＋	－			宫颈糜烂，肥大	宫颈管粘液，宫颈6点，12点	ECC	低度CIN（LSIL）慢性宫颈炎？HPV感染？	＋	CINⅢ
498	＋	－			慢性宫颈炎	宫颈管粘液，宫颈6点，12点	ECC	慢性宫颈炎，HPV感染	＋	CINⅡ
499	＋	－			宫颈光滑	宫颈管粘液，宫颈3点，10点，右侧阴道壁	ECC	慢性宫颈炎，HPV感染，阴道壁病变？	＋	CINⅡ
500	＋	－			宫颈肥大	宫颈管粘液，宫颈3点，6点，9点，12点	ECC	宫颈病变？	＋	CINⅡ
501	＋	－			宫颈充血，多个纳囊	宫颈管粘液，宫颈4点，7点	ECC	慢性宫颈炎	＋	CINⅡ
502	＋	－			宫颈柱状上皮外翻	宫颈管粘液，宫颈3点，11点	ECC	慢性宫颈炎	＋	CINⅡ
503	＋	－			宫颈糜烂	宫颈管粘液，宫颈6点，12点	ECC	慢性宫颈炎	＋	CINⅡ
504	＋	＋			宫颈柱状上皮外移，旧裂	宫颈管粘液，宫颈5点，7点，11点	ECC	慢性宫颈炎	＋	CINⅡ
505	＋	－			宫颈出血，上唇质地脆，鱼肉样改变	宫颈管粘液，宫颈6点，12点	ECC	宫颈癌放化疗后	＋	Normal or inflammatory
506	＋	－			宫颈光滑	宫颈管粘液，宫颈5点，9点，左，右侧阴道壁	ECC	慢性宫颈，阴道壁病变？	＋	CINⅡ
507	＋	－			宫颈光滑	右侧阴道壁		慢性宫颈炎，阴道病变？	＋	CINⅡ
508	＋	＋			外阴色素减退	右侧大阴唇		外阴病变？	＋	CINⅡ
509	＋	－			宫颈息肉	宫颈息肉，宫颈管粘液，宫颈1点，12点	ECC	低度CIN（LSIL）慢性宫颈炎	＋	Normal or inflammatory
510	＋	－			外阴皮肤色素减退，宫颈息肉	小阴唇内侧，宫颈息肉摘除术		外阴营养不良，慢性宫颈炎（息肉）	＋	Normal or inflammatory
511	＋	－			糜烂			慢性宫颈炎	＋	Normal or inflammatory
512	＋	－			外阴赘生物	双侧大阴唇，阴阜上方赘生物		外阴赘生物	＋	Normal or inflammatory
513	＋	－			宫颈光滑	宫颈3.12点	ECC	宫颈慢性炎	＋	CINⅡ
514	＋	＋			正常外阴	左侧小阴唇内侧赘生物		外阴尖锐湿疣	＋	CINⅡ
515	＋	＋			宫颈糜烂	宫颈管粘液，宫颈2点，12点	ECC	LSIL	＋	Normal or inflammatory
516	＋	＋			外阴潮红	双侧小阴唇，处女膜缘赘生物		外阴假性湿疣？	＋	CINⅡ
517	＋	－			宫颈癌放化疗后			宫颈癌放化疗后	＋	Normal or inflammatory
518	＋	－			外阴赘生物	外阴肛周上方赘生物+电凝术		外阴赘生物	＋	Normal or inflammatory
519	＋	－			慢性宫颈炎	宫颈管粘液	ECC	慢性宫颈炎	＋	Normal or inflammatory
520	＋	＋			宫颈充血	宫颈管粘液，宫颈1，6点	ECC	低度病变？	＋	Normal or inflammatory
521	＋	＋			宫颈息肉	宫颈息肉，宫颈管	ECC	宫颈息肉	＋	Normal or inflammatory
522	＋	＋			宫颈肥大	宫颈管，宫颈2，6，12点	ECC	低度病变？	＋	CINⅢ
523	＋	－			宫颈光滑	宫颈1，7点，宫颈管	ECC	慢性宫颈炎	＋	CINⅡ
524	＋	－			宫颈萎缩	宫颈管，宫颈9点，左，右侧阴道壁	ECC	慢性宫颈炎，阴道壁病变？	＋	CINⅡ
525	＋	＋			外阴瘙痒	右侧大阴唇		外阴营养不良	＋	CINⅡ
526	＋	－			小阴唇溃疡	右侧小阴唇内下方，左侧小阴唇溃疡面		外阴病变？	＋	Normal or inflammatory
527	＋	－			外阴营养不良	阴蒂组织		外阴病变？	＋	Normal or inflammatory
528	＋	－			外阴营养不良	右侧大阴唇，左侧小阴唇		外阴病变？	＋	Normal or inflammatory
529	＋	－			宫颈息肉	宫颈息肉+leep电凝		宫颈息肉	＋	Normal or inflammatory
530	＋	＋			侵润癌？	阴道后壁，右壁组织		可疑侵润癌？	＋	Normal or inflammatory
531	＋	＋			宫颈糜烂	宫颈管，宫颈	ECC	低度病变？	＋	Normal or inflammatory
532	＋	＋			外阴营养不良	左，右侧大阴唇		外阴营养不良	＋	CINⅢ
533	＋	－			宫颈息肉	宫颈息肉，宫颈9点		慢性宫颈炎	＋	CINⅡ
534	＋	－			低度CIN，HPV感染	宫颈管粘液，宫颈7点	ECC	低度病变？	＋	CINⅡ
535	＋	－			宫颈炎	宫颈3，9点		慢性宫颈炎	＋	CINⅡ
536	＋	－			宫颈管粘液，宫颈6，9	宫颈管粘液，宫颈6，9点	ECC	HPV感染	＋	CINⅡ
537	＋	－			低度CIN，HPV感染	宫颈管粘液，宫颈6，9，12点	ECC	高度CIN，HPV感染	＋	CINⅠ
538	－	－			外阴瘙痒	双侧大阴唇组织		外阴病变	－	CINⅢ
539	＋	－			宫颈糜烂，息肉	宫颈管粘液，宫颈2，6点，宫颈息肉，前穹窿左，右侧壁	ECC	慢性宫颈炎，阴道壁病变？	＋	CINⅢ
540	＋	－			宫颈柱状上皮外翻	宫颈管粘液，宫颈8，11点，左侧阴道壁	ECC	低度CIN？阴道壁病变	＋	CINⅡ
541	＋	－			宫颈息肉	宫颈息肉，宫颈3，12点	ECC	宫颈息肉，低度病变？	＋	CINⅡ
542	＋	－			宫颈光滑	宫颈管粘液，宫颈6点，右侧阴道壁	ECC	低度CIN，慢性宫颈炎，阴道壁病变？	＋	CINⅡ
543	＋	－			慢性宫颈炎			慢性宫颈炎，HPV 感染	＋	CINⅡ
544	＋	－			宫颈炎	宫颈管粘液。宫颈1，11点	ECC	慢性宫颈炎，HPV感染	＋	CINⅡ
545	＋	＋			宫颈肥大	宫颈5，9，12点，宫颈管粘液	ECC	低度CIN？	＋	CINⅠ
546	＋	＋			宫颈息肉	宫颈息肉，宫颈管粘液，宫颈6点	ECC	慢性宫颈炎，HPV感染	＋	Normal or inflammatory
547	＋	＋			宫颈柱状上皮外翻	宫颈管粘液，宫颈3，9，11点	ECC	低度CIN？	＋	Normal or inflammatory
548	＋	＋			子宫全切	阴道残端息肉，阴道残端11点		阴道残端息肉	＋	Normal or inflammatory
549	＋	＋			宫颈炎	宫颈管粘液，宫颈6，8点，左侧阴道壁	ECC	慢性宫颈炎，阴道壁病变？	＋	Normal or inflammatory
550	＋	－			外阴色素减退，宫颈光滑	宫颈管粘液，宫颈9点，会阴后联合组织	ECC	宫颈炎，外阴营养不良	＋	CINⅡ
551	＋	－			宫颈光滑	宫颈管粘液，宫颈6，12点	ECC	低度CIN?	＋	CINⅡ
552	＋	－			宫颈萎缩	宫颈管粘液，宫颈3，8点	ECC	宫颈管CA?	＋	CINⅡ
553	＋	＋			外阴瘙痒	左侧大阴唇组织，宫颈12点，左侧阴道壁组织		外阴病变？，慢性宫颈炎	＋	Normal or inflammatory
554	＋	－			阴道残端光滑	阴道残端9，11点		阴道壁病变？	＋	CINⅢ
555	＋	＋			外阴湿疣（假性？）	左，右侧小阴唇增生物		外阴增生物	＋	CINⅢ
556	＋	＋			宫颈息肉	宫颈息肉，宫颈管粘液，宫颈6，11点，右侧穹窿组织	ECC	阴道壁病变？慢性宫颈炎	＋	CINⅡ
557	＋	＋			宫颈息肉	宫颈息肉组织，宫颈3，11点，阴道后穹窿组织	ECC	低度病变？阴道壁病变？宫颈息肉	＋	Normal or inflammatory
558	＋	＋			宫颈息肉	宫颈息肉，宫颈管粘液，宫颈3，12点	ECC	低度病变？慢性宫颈炎	＋	Normal or inflammatory
559	＋	－			宫颈光滑	宫颈管粘液，宫颈6，11点	ECC	低度病变？	＋	Normal or inflammatory
560	＋	－			宫颈纳囊	宫颈管粘液，宫颈1，11点，左侧阴道壁	ECC	慢性宫颈炎，阴道壁病变？	＋	CINⅢ
561	＋	－			宫颈光滑	宫颈管，宫颈7，12点，左，右侧阴道壁	ECC	低度CIN？阴道壁病变？	＋	CINⅢ
562	＋	－			宫颈息肉	宫颈息肉，宫颈管粘液，宫颈3，5点	ECC	慢性宫颈炎	＋	CINⅢ
563	＋	－			宫颈肥大	宫颈管，宫颈3，7，10点	ECC	高度CIN？	＋	CINⅢ
564	＋	－			宫颈光滑	宫颈管粘液，宫颈6，12点，左，右侧阴道壁	ECC	慢性宫颈炎，阴道壁病变？	＋	CINⅢ
565	＋	－			宫颈光滑	宫颈组织，宫颈下唇，宫颈9点补切		低度CIN	＋	CINⅠ
566	＋	－			宫颈肥大	宫颈管粘液，宫颈2，9，11点，右侧阴道壁	ECC	低度CIN？阴道壁病变？	＋	CINⅠ
567	＋	－			宫颈肥大	宫颈管粘液，宫颈6，11，12点，左侧阴道壁	ECC	慢性宫颈炎，阴道壁病变？	＋	Normal or inflammatory
568	＋	－			宫颈糜烂，肥大，纳囊	宫颈管粘液，宫颈2，4，6，10，11点	ECC	低度CIN?局灶高级别？	＋	Normal or inflammatory
569	＋	－			宫颈光滑	宫颈管，左侧阴道壁	ECC	阴道壁病变？HPV感染	＋	CINⅢ
570	＋	－			宫颈糜烂	宫颈管，宫颈3，12点	ECC	低度CIN？	＋	CINⅢ
571	＋	－			宫颈光滑	宫颈3，7点		慢性宫颈炎	＋	CINⅢ
572	＋	＋			外阴色素减退	左，右侧大阴唇组织		外阴营养不良	＋	Normal or inflammatory
573	＋	－			外阴瘙痒	宫颈管，宫颈5，9，11点，左侧阴道壁	ECC	慢性宫颈炎，阴道壁病变？HPV感染	＋	CINⅢ
574	＋	－			行LEEP刀手术	宫颈组织，宫颈下唇，宫颈上唇，宫颈管第一补切，宫颈管第二补切		宫颈管高级别鳞状上皮内病变LEEP	＋	CINⅢ
575	＋	－			宫颈纳囊	宫颈管，宫颈3，6，10，12点	ECC	低度CIN？慢性宫颈炎	＋	CINⅢ
576	＋	－			月经稀少	宫颈管，宫颈3点，左侧阴道壁	ECC	慢性宫颈炎，阴道壁病变？HPV感染	＋	CINⅢ
577	＋	－			宫颈形态消失，呈空洞样变	宫颈6，10点		可疑侵润癌？	＋	CINⅢ
578	＋	－			宫颈光滑	宫颈管，宫颈5，10点，左侧阴道壁	ECC	慢性宫颈炎，HPV感染	＋	CINⅡ
579	＋	＋			外阴肿物	阴阜肿物，左侧小阴唇内侧增生物		外阴肿物	＋	CINⅡ
580	＋	＋			外阴增生物	后联合肿物，左侧小阴唇内肿物		外阴肿物	＋	CINⅡ
581	＋	－			宫颈光滑	宫颈12点，左，右侧阴道壁，宫颈管	ECC	低度病变？阴道病变？	＋	CINⅠ
582	＋	－			宫颈萎缩，不充分暴漏	宫颈3，9点，左侧阴道壁组织		低度CIN	＋	CINⅠ
583	＋	＋			宫颈肥大，纳囊	宫颈管，宫颈4，6，9，11点	ECC	低度CIN？	＋	CINⅠ
584	＋	＋			外阴色素减退	左，右侧大阴唇组织		外阴营养不良	＋	Normal or inflammatory
585	＋	－			宫颈萎缩	宫颈管，宫颈4，6，12点	ECC	慢性宫颈炎HPV感染	＋	CINⅢ
586	＋	－			宫颈光滑	宫颈管，宫颈1点	ECC	慢性宫颈炎HPV感染	＋	CINⅢ
587	＋	－			宫颈光滑	宫颈管，宫颈3点	ECC	慢性宫颈炎	＋	CINⅢ
588	＋	－			宫颈糜烂	宫颈管，宫颈2，6，10点	ECC	局灶高级别？	＋	CINⅡ
589	＋	－			宫颈光滑	宫颈管，宫颈3，6，12点	ECC	慢性宫颈炎	＋	Normal or inflammatory
590	＋	＋			外阴增生物	外阴增生物		外阴增生物	＋	CINⅢ
591	－	＋			宫颈萎缩	宫颈管，宫颈3，10点	ECC	慢性宫颈炎	＋	CINⅡ
592	＋	－			宫颈糜烂	宫颈管，宫颈1，7点	ECC	低度CIN?	＋	CINⅠ
593	＋	－			宫颈光滑	宫颈管，宫颈1，10点	ECC	局灶高级别？	＋	CINⅠ
594	－	－			宫颈糜烂	宫颈管，宫颈1，3，9点	ECC	低度CIN?	－	Normal or inflammatory
595	－	－			宫颈形态形式	宫颈6，9点		宫颈炎	－	Normal or inflammatory
596	－	－			宫颈光滑	宫颈管，宫颈12点，右侧阴道壁	ECC	低度CIN?	－	Normal or inflammatory
597	＋	－			宫颈萎缩	宫颈管，宫颈6，9点	ECC	慢性宫颈炎	＋	CINⅢ
598	＋	－			宫颈肥大	宫颈管，宫颈6，9，12点	ECC	局灶高级别？	＋	CINⅢ
599	＋	＋			外阴肿物	小阴唇肿物，右侧处女膜缘肿物，阴道口肿物		外阴肿物？	＋	CINⅡ
600	＋	－			宫颈光滑	宫颈管，宫颈6点，左侧阴道壁	ECC	宫颈炎，外阴营养不良	＋	CINⅠ
601	＋	－			宫颈炎	宫颈管，宫颈12点，左，右侧阴道壁	ECC	低度CIN?,阴道壁病变？	＋	CINⅠ
602	＋	－			宫颈糜烂	宫颈管，宫颈12点	ECC	宫颈炎，HPV感染	＋	CINⅠ
603	＋	－			宫颈光滑，外阴色素减退	宫颈管，宫颈6，12点，外阴组织	ECC	宫颈炎，外阴营养不良	＋	CINⅠ
604	－	－			宫颈糜烂	宫颈管，宫颈3，6点	ECC	低度CIN？	－	Normal or inflammatory
605	＋	－			宫颈光滑	未取		宫颈炎,HPV感染	＋	CINⅡ
606	＋	－			宫颈光滑	宫颈管，宫颈3，12点	ECC	低度CIN？	＋	CINⅠ
607	－	－			宫颈糜烂	宫颈管，宫颈11点，宫颈12近点，宫颈12远点	ECC	局灶高级别？	－	Normal or inflammatory
608	＋	＋			宫颈光滑	宫颈管，宫颈6，12点	ECC	宫颈炎	＋	Normal or inflammatory
609	＋	＋			外阴色素减退	左侧大阴唇组织，肛周左侧		外阴营养不良	＋	Normal or inflammatory
610	＋	＋			外阴色素减退	右侧大阴唇组织		外阴营养不良？	＋	Normal or inflammatory
611	＋	－			宫颈光滑	宫颈管，宫颈3，12点	ECC	慢性宫颈炎，HPV感染	＋	CINⅡ
612	＋	－			宫颈炎	宫颈管，宫颈7，12点	ECC	HPV感染	＋	CINⅡ
613	＋	＋			外阴皮肤发白			外阴病变	＋	CINⅡ
614	＋	＋			外阴赘生物	外阴赘生物		外阴赘生物	＋	CINⅡ
615	＋	＋			宫颈糜烂，纳囊	宫颈管，宫颈7，11，12点	ECC	慢性宫颈炎，HPV感染？	＋	CINⅠ
616	－	－			宫颈光滑	宫颈管，宫颈6点，宫颈11点近点和远点	ECC	高度CIN	－	Normal or inflammatory
617	＋	＋			宫颈炎，宫颈增生物	宫颈管，宫颈12点，宫颈下唇增生物	ECC	宫颈炎	＋	Normal or inflammatory
618	＋	＋			外阴皮肤发白	左，右侧大阴唇组织		外阴营养不良	＋	CINⅢ
619	＋	－			宫颈光滑	宫颈管，宫颈6点	ECC	HPV感染	＋	CINⅠ
620	＋	－			宫颈光滑	宫颈管，宫颈3，10点	ECC	HPV感染	＋	CINⅠ
621	＋	－			宫颈光滑	宫颈管，宫颈6点	ECC	低度CIN？	＋	CINⅡ
622	＋	－			宫颈光滑	宫颈管，宫颈4，7，9点	ECC	低度CIN？	＋	CINⅠ
623	＋	＋			宫颈纳囊	宫颈管，宫颈纳囊，宫颈1，5，11点	ECC	慢性宫颈炎	＋	Normal or inflammatory
624	＋	－			宫颈光滑	宫颈管，宫颈5，10点	ECC	低度CIN？	＋	Normal or inflammatory
625	＋	－			宫颈糜烂，纳囊，肥大	宫颈管，宫颈3，6，9点	ECC	低度CIN？	＋	CINⅡ
626	＋	－			宫颈萎缩	宫颈管，宫颈5，9点	ECC	HPV感染	＋	CINⅠ
627	＋	－			宫颈炎	宫颈管，宫颈5，9点	ECC	HPV感染	＋	CINⅠ
628	＋	－			宫颈光滑	宫颈12点		HPV感染	＋	CINⅠ
629	－	－			宫颈纳囊	宫颈管，宫颈9，12点	ECC	高度CIN?	－	Normal or inflammatory
630	－	－			宫颈炎	宫颈管，宫颈3，11点	ECC	HPV感染	－	Normal or inflammatory
631	－	－			宫颈糜烂			拒绝活检	－	Normal or inflammatory
632	＋	－			宫颈光滑	宫颈管，宫颈7点	ECC	HPV感染	＋	CINⅡ
633	＋	－			宫颈纳囊	宫颈管，宫颈3，6，8点	ECC	低度CIN？	＋	CINⅠ
634	＋	－			宫颈纳囊	宫颈管	ECC	慢性宫颈炎	＋	CINⅠ
635	－	－			宫颈糜烂	宫颈管，宫颈6，9，12点	ECC	低度CIN？	－	Normal or inflammatory
636	＋	＋			外阴皮肤发白	外阴后联合右侧缘组织		外阴营养不良	＋	Normal or inflammatory
637	＋	－			宫颈萎缩	宫颈管，宫颈3，6点	ECC	HPV感染	＋	CINⅡ
638	＋	－			宫颈萎缩	宫颈5，7点	未搔刮出	低度CIN	＋	CINⅡ
639	＋	＋			外阴皮肤色素减退	左，右侧外阴组织		外阴营养不良	＋	CINⅡ
640	＋	－			宫颈纳囊	宫颈管，宫颈4，7，12点，左侧阴道壁	ECC	低度CIN？阴道壁病变	＋	CINⅠ
641	＋	－			宫颈炎	未取活检		慢性宫颈炎	＋	CINⅠ
642	＋	－			外阴增生物，宫颈息肉	宫颈管，宫颈息肉，宫颈5，6，12点，外阴肿物	ECC	低度病变，慢性宫颈炎	＋	CINⅠ
643	＋	－			宫颈萎缩	宫颈管，宫颈5，7点，左，右侧阴道壁	ECC	慢性宫颈炎，阴道壁病变？	＋	CINⅠ
644	＋	－			宫颈肥大	宫颈管，宫颈5，7，11点	ECC	低度CIN？局灶高级别？	＋	CINⅠ
645	－	－			3后改变，外阴赘生物	宫颈管，宫颈6，8点，外阴赘生物	ECC	HPV感染	－	Normal or inflammatory
646	＋	＋			阴蒂下方皮肤色素减退	阴蒂组织，左，右侧小阴唇组织		外阴病变？	＋	Normal or inflammatory
647	＋	－			宫颈糜烂	宫颈管，宫颈4，9，12点	ECC	低度CIN？	＋	CINⅠ
648	＋	＋			宫颈息肉	宫颈息肉，宫颈3		宫颈息肉	＋	Normal or inflammatory
649	＋	＋			宫颈光滑	宫颈管，宫颈6点	ECC	慢性宫颈炎	＋	Normal or inflammatory
650	＋	＋			宫颈息肉	宫颈息肉，宫颈管，宫颈7	ECC	宫颈息肉	＋	Normal or inflammatory
651	＋	－			宫颈光滑	宫颈管，宫颈6点	ECC	慢性宫颈炎	＋	CINⅡ
652	＋	－			宫颈糜烂	宫颈管，宫颈6，9，11点，右侧阴道壁	ECC	低度CIN?阴道壁病变？	＋	CINⅠ
653	＋	－			宫颈光滑，纳囊	宫颈管，宫颈6，8点，左侧阴道壁	ECC	慢性宫颈炎，阴道壁病变	＋	CINⅠ
654	－	－			宫颈肥大	宫颈管，宫颈6，8，12点	ECC	低度CIN？局灶高级别？	－	Normal or inflammatory
655	＋	－			宫颈光滑	LEEP电凝术		（右侧阴道壁）符合阴道上皮内瘤变（VAIN）	＋	CINⅡ
656	＋	＋			外阴增生物	外阴增生物		外阴增生物（假性湿疣?)	＋	CINⅡ
657	＋	＋			外阴赘生物	外阴增生物		外阴增生物（假性湿疣?)	＋	CINⅠ
658	－	－			宫颈纳囊	宫颈管，宫颈2，10点	ECC	慢性宫颈炎	－	Normal or inflammatory
659	－	－			宫颈纳囊	宫颈管，宫颈2点	ECC	慢性宫颈炎	－	Normal or inflammatory
660	＋	－			宫颈纳囊	宫颈管，宫颈3，7，9点	ECC	低度CIN？	＋	CINⅡ
661	＋	－			宫颈光滑	宫颈管，宫颈3，6，8点，左，右侧阴道壁组织	ECC	局灶高级别？	＋	CINⅡ
662	＋	－			宫颈糜烂	宫颈管，宫颈7.9.10点	ECC	慢性宫颈炎，低度CIN？	＋	CINⅠ
663	＋	＋			宫颈息肉	宫颈管，宫颈息肉，宫颈12点	ECC	慢性宫颈炎	＋	Normal or inflammatory
664	＋	＋			宫颈光滑	宫颈管，宫颈9点	ECC	慢性宫颈炎，低度？	＋	Normal or inflammatory
665	＋	－			宫颈光滑	宫颈管，宫颈1，12点，右侧阴道壁	ECC	低度CIN？，阴道壁病变？	＋	CINⅡ
666	＋	＋			宫颈息肉	宫颈息肉，宫颈管，宫颈10点	ECC	慢性宫颈炎	＋	CINⅡ
667	＋	－			宫颈光滑	宫颈2，4，8点，左侧阴道壁	宫颈管粘连未搔刮出宫粘液	局灶高级别？	＋	CINⅡ
668	＋	－			宫颈光滑	宫颈管，宫颈9，12点，右侧阴道壁	ECC	低度CIN？，阴道壁病变？	＋	CINⅠ
669	＋	－			宫颈光滑	宫颈管，宫颈5，10，12点	ECC	低度CIN？	＋	CINⅠ
670	＋	－			宫颈光滑	宫颈LEP术		低度病变	＋	CINⅠ
671	－	－			宫颈光滑	宫颈管，宫颈9，10点，左侧阴道壁	ECC	阴道壁病变，局灶高级别？	－	Normal or inflammatory
672	＋	－			3后改变	宫颈管，宫颈3，6点	ECC	慢性宫颈炎	＋	Normal or inflammatory
673	＋	－			宫颈光滑	宫颈管，宫颈6，12点，左侧阴道壁	ECC	低度CIN，慢性宫颈炎，阴道壁病变?	＋	Normal or inflammatory
674	＋	－			宫颈肥大，外阴赘生物	宫颈管，宫颈9，12点，外阴赘生物	ECC	慢性宫颈炎，外阴赘生物	＋	Normal or inflammatory
675	＋	－			宫颈光滑	宫颈管，宫颈2，5，12点	ECC	低度CIN？	＋	CINⅡ
676	－	－			宫颈光滑	宫颈管，宫颈12点	ECC	低度CIN?	－	Normal or inflammatory
677	＋	－			宫颈光滑	宫颈管，宫颈4，6，7点	ECC	慢性宫颈炎，不满意阴道镜	＋	Normal or inflammatory
678	＋	－			宫颈光滑	宫颈11点，ECC,阴道壁		慢性宫颈炎，阴道壁病变	＋	CINⅡ
679	－	－			宫颈光滑，充血	宫颈6，12点	ECC	慢性宫颈炎，阴道壁病变	－	Normal or inflammatory
680	－	－			宫颈充血	宫颈2，4，12，ECC	阴道壁	高度病变	－	Normal or inflammatory
681	＋	－			宫颈光滑	宫颈4点，阴道壁	ECC	慢性宫颈炎，阴道壁病变	＋	Normal or inflammatory
682	＋	－			宫颈光滑	宫颈2，9，11点	ECC	低度病变	＋	Normal or inflammatory
683	＋	－	未做		宫颈肥大	宫颈管，宫颈3、12点	ECC	宫颈高级别病变？	＋	CINⅢ
684	＋	＋	未做		宫颈口凝血块	宫颈管	ECC	月经不规则	＋	CINⅡ
685	－	－	未做		宫颈光	宫颈3点、9点，宫颈管	ECC	宫颈低度病变	－	Normal or inflammatory
686	＋	＋			宫颈光滑	未取活检		低度病变	＋	Normal or inflammatory
687	＋	－	16型		阴道残端	阴道残端，左、右侧阴道壁	阴道壁	阴道壁病变	＋	CINⅢ
688	＋	－			宫颈糜烂	5、11点	ECC	低度病变	＋	CINⅡ
689	＋	＋	11型		宫颈光滑	未取活检		宫颈尖疣LEEP术后复查	＋	CINⅡ
690	＋	－	18型，31型			8，6，ECC	阴道壁	低度或慢性炎，阴道壁病变	＋	CINⅡ
691	＋	－	11型		2度糜烂	1，3点	ECC	外阴阴道宫颈尖疣	＋	CINⅠ
692	－	－			光滑	3，9点	ECC	慢性宫颈炎	－	Normal or inflammatory
693	－	－	16型		2度糜烂	2，4，10点	ECC	高级别病变	－	Normal or inflammatory
694	＋	－			充血	宫颈未取	右阴道壁	阴道壁病变	＋	Normal or inflammatory
695	＋	＋			3度糜烂，外阴湿疣	1，5，外阴	ECC	慢性炎，外阴假性湿疣？	＋	Normal or inflammatory
696	－	－			宫颈充血，纳囊	宫颈7，4，12点	ECC	低度病变	－	Normal or inflammatory
697	＋	－	未做		宫颈炎	宫颈12，ECC		宫颈炎	＋	CINⅡ
698	＋	－			宫颈光滑	宫颈2，9	阴道壁	慢性炎，阴道壁病变？	＋	CINⅠ
699	－	－			宫颈光滑	宫颈2，6	ECC	慢性宫颈炎	－	Normal or inflammatory
700	＋	－	未做		宫颈炎	宫颈2，7，ECC		宫颈炎	＋	Normal or inflammatory
701	＋	－	未做		慢性宫颈炎	宫颈5，12，宫颈息肉，ECC	宫颈，宫颈息肉	慢性宫颈炎，宫颈息肉	＋	Normal or inflammatory
702	＋	＋	未做		宫颈息肉	宫颈息肉		宫颈息肉	＋	Normal or inflammatory
703	＋	－			宫颈糜烂	宫颈9，11点	ECC	低度病变	＋	CINⅡ
704	＋	－			宫颈光滑	宫颈7，11点	ECC	低度病变	＋	CINⅡ
705	＋	－	45，56，6		宫颈炎	宫颈2，8，11，宫颈管增生物，ECC	宫颈管增生物	宫颈低度病变，慢性宫颈炎	＋	CINⅡ
706	＋	－	未做		宫颈炎	宫颈2，5，ECC，双侧阴道壁	宫颈5点	宫颈低度病变？	＋	CINⅠ
707	－	－			宫颈光滑	宫颈2，6，11点	ECC	低度病变	－	Normal or inflammatory
708	＋	－	未做		宫颈炎	宫颈1点、12点、ECC	宫颈	宫颈炎	＋	CINⅠ
709	－	－	未做		CINI	宫颈3点、9点、ECC		宫颈上皮内瘤变	－	Normal or inflammatory
710	＋	＋	未做		外阴营养不良	左侧小阴唇、右侧小阴唇	双侧小阴唇	外阴营养不良	＋	Normal or inflammatory
711	＋	＋	未做		宫颈癌？	宫颈	宫颈	宫颈癌？	＋	Normal or inflammatory
712	＋	＋			宫颈光滑	宫颈6点，阴道壁，ECC		慢性宫颈炎，阴道壁病变？	＋	CINⅡ
713	＋	－			宫颈光滑	宫颈3，6，9点，ECC		慢性宫颈炎	＋	CINⅡ
714	－	－	未做		LSIL	宫颈3、9点、宫颈管		低度病变或慢性炎	－	Normal or inflammatory
715	－	－	未做		CINI	宫颈4点、8点、宫颈管		低度病变	－	Normal or inflammatory
716	－	－			宫颈光滑	宫颈6，9点，ECC,阴道壁		慢性炎，阴道壁病变？	－	Normal or inflammatory
717	－	－	未做		宫颈糜烂	宫颈4点、8点、宫颈管	ECC	低度病变	－	Normal or inflammatory
718	＋	＋			宫颈糜烂，肥大，纳囊	宫颈2，6，8点	ECC	低度病变或慢性炎	＋	Normal or inflammatory
719	＋	＋			宫颈光滑	宫颈8点	ECC	低度病变或慢性炎	＋	Normal or inflammatory
720	＋	－			宫颈光滑，旧裂	宫颈4，9点，ECC,阴道壁		低度病变，宫颈炎，阴道壁？	＋	Normal or inflammatory
721	＋	＋			外阴肿物	外阴活检		外阴肿物	＋	CINⅢ
722	－	＋			外阴发白	外阴活检		外阴病变	＋	CINⅡ
723	＋	＋			宫颈形态消失，菜花	宫颈肿物		宫颈癌	＋	Normal or inflammatory
724	＋	＋			光滑	宫颈4，9，ECC		宫颈炎，阴道壁病变？	＋	CINⅡ
725	＋	－			3度糜烂	宫颈4，6，9，12，ECC		低度病变，局灶高级别？	＋	CINⅠ
726	－	－	11，33型		一度糜烂	宫颈2，3，12点，ECC.外阴		宫颈炎，尖锐湿疣？	－	Normal or inflammatory
727	－	－			光滑	宫颈6点，ECC,阴道壁		慢性宫颈炎 阴道壁病变	－	Normal or inflammatory
728	－	－			萎缩	宫颈6点，ECC，右，左侧阴道壁		阴道病变？	－	Normal or inflammatory
729	＋	＋			外阴色素改变	外阴活检		外阴营养不良？	＋	Normal or inflammatory
730	＋	＋	未做		宫颈光滑	ECC		子宫颈炎	＋	Normal or inflammatory
731	＋	＋	53型		宫颈光滑	宫颈5，7点，ECC,左右阴道壁		低度病变，阴道壁病变	＋	Normal or inflammatory
732	＋	＋			外阴肿物	外阴活检		外阴病变	＋	CINⅢ
733	＋	－			宫颈光滑、肥大明显	宫颈2.6.12点活检		低度病变，局灶高级别	＋	CINⅡ
734	＋	－	16.18.26		宫颈充血	宫颈活检		低度病变，局灶高级别	＋	CINⅡ
735	＋	＋			宫颈光滑	宫颈12点。ECC		慢性宫颈炎	＋	CINⅠ
736	＋	－			宫颈光滑	宫颈8，12点，ECC		低度病变，慢性炎	＋	Normal or inflammatory
737	＋	＋			外阴肿物	外阴活检		外阴赘生物	＋	Normal or inflammatory
738	＋	＋			宫颈2°糜烂	宫颈赘生物活检术		宫颈赘生物	＋	CINⅡ
739	＋	－	18阳性		宫颈轻度糜烂	宫颈活检，ECC		低度病变，慢性炎	＋	Normal or inflammatory
740	＋	＋			外阴异物	右侧小阴唇赘生物，左侧小阴唇下侧赘生物，肛门左侧组织，右侧肛门突起组织		外阴异物	＋	Normal or inflammatory
741	＋	＋			外阴皮肤色素减退	阴蒂右侧，会阴后联合左侧		外阴营养不良	＋	Normal or inflammatory
742	＋	＋			宫颈光滑	宫颈管，宫颈3，6点，右侧阴道壁	ECC	慢性宫颈炎，阴道壁病变？	＋	CINⅡ
743	＋	＋			宫颈充血	宫颈管，宫颈6点，右侧阴道壁	ECC	慢性宫颈炎	＋	CINⅡ
744	＋	＋			宫颈赘生物	宫颈赘生物，宫颈管	ECC	宫颈赘生物	＋	Normal or inflammatory
745	＋	＋			外阴皮肤发白	左，右侧大阴唇内侧，会阴体左侧		外阴营养不良	＋	Normal or inflammatory
746	＋	－			宫颈萎缩	宫颈6点，左，右侧阴道壁		慢性宫颈炎，阴道壁病变？	＋	Normal or inflammatory
747	＋	－			宫颈光滑	宫颈8，11点，左，右侧阴道壁	未刮出	慢性宫颈炎，阴道壁病变？	＋	Normal or inflammatory
748	－	＋			宫颈充血，宫颈息肉	息肉，宫颈活检		宫颈息肉	＋	CINⅡ
749	＋	＋			外阴色素改变	外阴活检		外阴硬化性苔癣？	＋	CINⅡ
750	＋	－			宫颈肥大	宫颈7、10点		宫颈上皮内肿瘤（III级）	＋	CINⅡ
751	＋	＋			外阴色素改变	外阴活检		外阴硬化性苔癣？	＋	Normal or inflammatory
752	＋	＋			宫颈息肉	宫颈活检		宫颈息肉？	＋	Normal or inflammatory
753	＋	－			宫颈光滑	宫颈活检		慢性宫颈炎	＋	Normal or inflammatory
754	＋	＋			宫颈光滑	宫颈管，宫颈管4、12点，左侧阴道壁		低度病变，慢性宫颈炎	＋	CINⅢ
755	＋	＋			宫颈呈III度糜烂，息肉 宫颈管、宫颈2、11、12点，宫颈赘生物			宫颈息肉 宫颈病变？	＋	CINⅡ
756	＋	＋			宫颈糜烂样改变	宫颈管、6点、7点		低度病变，慢性宫颈炎	＋	CINⅠ
757	＋	－			宫颈光滑	宫颈管、宫颈1、6、10点，阴道侧穹窿		低度病变，阴道壁病变	＋	CINⅠ
758	＋	＋			宫颈光滑	宫颈8、10点		子宫颈炎	＋	Normal or inflammatory
759	＋	－			宫颈充血	宫颈管，宫颈6、9、11点		低度病变	＋	Normal or inflammatory
760	＋	－			宫颈光滑，宫颈息肉	宫颈管、宫颈息肉、宫颈5、12点		子宫颈炎	＋	Normal or inflammatory
761	＋	＋			宫颈纳囊，息肉	宫颈息肉、宫颈纳囊摘除		宫颈息肉 宫颈纳囊？	＋	Normal or inflammatory
762	＋	－			宫颈肥大、旧裂	宫颈管，宫颈6、8点		宫颈病变？（宫颈管）	＋	CINⅢ
763	－	＋			宫颈肥大	宫颈管、宫颈6、12点，外阴肿物		子宫颈炎	＋	CINⅡ
764	＋	＋			左侧小阴唇及外阴可见疣状赘生物 外阴赘生物、左侧小阴唇			尖锐湿疣	＋	CINⅡ
765	＋	＋			宫颈光滑、肥大	宫颈管、宫颈2、6、11点		低度病变，慢性宫颈炎	＋	CINⅠ
766	＋	－			宫颈光滑、肥大	宫颈管、宫颈5、8、10、12点		宫颈低级别病变	＋	CINⅠ
767	－	－			宫颈肥大	宫颈管、宫颈4、9、11点		宫颈低度病变	－	Normal or inflammatory
768	＋	＋			宫颈形态消失，菜花	宫颈6，3点		宫颈浸润癌	＋	Normal or inflammatory
769	＋	＋			宫颈I度糜烂	宫颈管、宫颈4、6、12点		低度病变，局灶高级别？	＋	Normal or inflammatory
770	＋	－			宫颈萎缩、充血	宫颈3、6点，阴道后穹窿		子宫颈炎，不满意阴道镜	＋	Normal or inflammatory
771	＋	－			宫颈点状充血	未取活检		急性宫颈炎	＋	Normal or inflammatory
772	＋	＋			宫颈息肉	宫颈管、宫颈息肉		宫颈息肉，慢性宫颈炎	＋	Normal or inflammatory
773	＋	＋			宫颈增生物	宫颈增生物，宫颈12点		宫颈增生物	＋	CINⅢ
774	＋	－			宫颈光滑	宫颈2，6，11，12点		低度CIN？	＋	CINⅠ
775	＋	＋			宫颈光滑、肥大	宫颈7、12点		子宫颈炎	＋	Normal or inflammatory
776	＋	－			宫颈光滑	宫颈管 、宫颈1、6、12点		子宫颈炎	＋	Normal or inflammatory
777	＋	＋			宫颈息肉	宫颈息肉		宫颈息肉	＋	Normal or inflammatory
778	＋	＋			宫颈光滑、萎缩	宫颈管、宫颈息肉		宫颈息肉	＋	Normal or inflammatory
779	＋	＋			宫颈光滑	宫颈管，宫颈6，12点		低度病变，慢性炎	＋	CINⅡ
780	＋	＋			阴道残端低度病变	阴道残端10、11点		阴道壁病变	＋	CINⅡ
781	＋	－			宫颈肥大、光滑	宫颈管、宫颈3、6点，左、右侧阴道壁		宫颈低度病变	＋	CINⅡ
782	＋	－			宫颈充血	宫颈管、阴道前穹窿、宫颈4.12点		低度病变，阴道壁病变	＋	CINⅠ
783	＋	－			宫颈肥大、光滑	宫颈管、就8、10点		子宫颈炎	＋	CINⅠ
784	＋	＋			宫颈糜烂	宫颈管、宫颈4、6、8、9点，左、右侧外阴组织		宫颈低度病变	＋	Normal or inflammatory
785	＋	－			宫颈肥大、光滑	宫颈管，宫颈6，12点		宫颈炎	＋	Normal or inflammatory
786	－	＋			宫颈肥大	左侧外阴组织、右侧外阴组织		外阴病变？	＋	CINⅡ
787	－	＋			宫颈光滑	宫颈3、6、12点		子宫颈炎	＋	CINⅡ
788	＋	－			宫颈光滑	ECC、宫颈3、6、9、12点		子宫炎	＋	CINⅡ
789	＋	－			宫颈萎缩	宫颈管，宫颈12点		慢性宫颈炎	＋	CINⅠ
790	＋	＋			外阴皮色色素减退	左，右侧大阴唇组织		外阴病变？	＋	Normal or inflammatory
791	＋	＋			外阴不适	外阴活检		外阴上皮内增生	＋	Normal or inflammatory
792	＋	＋			宫颈肥大	宫颈6.12点，左侧阴道壁，ECC		子宫颈炎	＋	Normal or inflammatory
793	＋	＋			外阴皮色色素减退	左侧大阴唇组织，右侧小阴唇组织		外阴病变？	＋	Normal or inflammatory
794	＋	＋				阴蒂肿物		外阴肿物	＋	Normal or inflammatory
795	＋	－			宫颈糜烂	宫颈管、宫颈3、9点		宫颈低度病变	＋	CINⅠ
796	＋	＋			宫颈光滑	宫颈管，宫颈2，11，12点		慢性宫颈炎	＋	Normal or inflammatory
797	＋	＋			宫颈息肉	宫颈息肉		宫颈息肉	＋	Normal or inflammatory
798	＋	＋			宫颈肥大	宫颈管、宫颈12点		慢性宫颈炎	＋	Normal or inflammatory
799	＋	－			宫颈肥大	宫颈管、宫颈6、11、12点		慢性宫颈炎	＋	Normal or inflammatory
800	＋	－			宫颈光滑	宫颈管、宫颈6点		宫颈低度病变	＋	Normal or inflammatory
801	－	＋			外阴赘生物	外阴赘生物		外阴赘生物	＋	CINⅡ
802	＋	＋			宫颈光滑	宫颈管、宫颈6点		HPV感染	＋	CINⅡ
803	＋	＋			宫颈炎	宫颈管，宫颈1、3、9、12点		子宫颈炎	＋	CINⅡ
804	－	－			宫颈光滑	宫颈管、宫颈3、6、9、12点		宫颈低度病变	－	Normal or inflammatory
805	＋	＋			宫颈肥大	宫颈管、宫颈4、8、11点		子宫颈炎	＋	Normal or inflammatory
806	＋	－			宫颈光滑	宫颈管、宫颈3、10、12点		子宫颈炎	＋	Normal or inflammatory
807	＋	－			宫颈点状充血	宫颈管、宫颈9、12点		子宫颈炎	＋	Normal or inflammatory
808	＋	－			宫颈LEEP术后改变	宫颈管、宫颈12点		HPV感染	＋	Normal or inflammatory
809	＋	－			宫颈光滑	宫颈管、宫颈12点		子宫颈炎	＋	Normal or inflammatory
810	＋	－			宫颈萎缩	宫颈管，宫颈3、7点		子宫颈炎	＋	Normal or inflammatory
811	－	＋			宫颈炎	宫颈管，宫颈11点		子宫颈炎	＋	CINⅡ
812	＋	－			宫颈炎	宫颈管，宫颈6、12点		子宫颈炎	＋	CINⅡ
813	＋	－			宫颈炎	宫颈管，宫颈3、9点		子宫颈炎	＋	CINⅡ
814	＋	＋			宫颈炎	宫颈管，宫颈3.10点		子宫颈炎	＋	Normal or inflammatory
815	＋	＋			宫颈糜烂	宫颈管，宫颈1、12点		子宫颈炎	＋	Normal or inflammatory
816	＋	＋			宫颈息肉	宫颈息肉		宫颈息肉	＋	Normal or inflammatory
817	＋	－			宫颈光滑	宫颈管、宫颈6、9点		HPV感染	＋	Normal or inflammatory
818	－	＋			外阴不适	外阴组织		宫颈炎	＋	CINⅡ
819	＋	＋			外阴异物	外阴增生物		宫颈炎	＋	CINⅡ
820	＋	－			宫颈炎	宫颈管，宫颈3、9点		宫颈炎	＋	CINⅡ
821	＋	－			宫颈炎	阴道残端4、12点		全子宫切除术后	＋	CINⅠ
822	－	－			宫颈糜烂	宫颈管，宫颈1、6、8点		子宫颈炎	－	Normal or inflammatory
823	＋	＋			宫颈炎	宫颈管，宫颈6点		宫颈炎	＋	Normal or inflammatory
824	＋	－			宫颈糜烂	宫颈管，宫颈9、12点		宫颈炎	＋	Normal or inflammatory
825	＋	－			宫颈炎	宫颈管，宫颈3、8点		HPV感染	＋	Normal or inflammatory
826	＋	＋			宫颈息肉	宫颈息肉		宫颈息肉	＋	Normal or inflammatory
827	＋	－			宫颈炎	宫颈管，宫颈3、6、11点		子宫颈炎	＋	CINⅡ
828	＋	－			宫颈肥大	宫颈管，宫颈6点		子宫颈炎	＋	CINⅡ
829	＋	＋			外阴增生物	外阴增生物		子宫颈炎	＋	CINⅡ
830	－	－			宫颈肥大	宫颈管，宫颈5、6、11点，右侧阴道壁		子宫颈炎	－	Normal or inflammatory
831	＋	－			宫颈病变 宫颈管，宫颈1、11点			外阴增生物	＋	Normal or inflammatory
832	＋	－			宫颈肥大	宫颈管		子宫颈炎	＋	Normal or inflammatory
833	＋	－			宫颈炎	宫颈管，宫颈9、12点		宫颈炎	＋	CINⅢ
834	－	－			宫颈炎	宫颈管，宫颈5、8、11点		宫颈息肉	－	Normal or inflammatory
835	－	－			宫颈上皮内瘤变？	宫颈管，左侧阴道壁		宫颈病变	－	Normal or inflammatory
836	＋	－			宫颈炎	宫颈管，左侧阴道壁		宫颈炎	＋	Normal or inflammatory
837	＋	＋			宫颈息肉 宫颈轻度糜烂	宫颈1.5.11点+宫颈息肉+左侧阴道壁组织		慢性宫颈炎 ，宫颈息肉	＋	CINⅢ
838	＋	＋			外阴硬化性苔癣	外阴组织		外阴硬化性苔癣	＋	CINⅡ
839	＋	＋			外阴病变	阴蒂组织+左侧大阴唇组织		外阴硬化性苔癣？	＋	CINⅡ
840	－	－			宫颈轻度糜烂	宫颈6.12点，宫颈7点+宫颈管组织		LSIL？	－	Normal or inflammatory
841	－	－			宫颈充血，糜烂样改变	宫颈3.5.7.11点+宫颈息肉，宫颈管		低度局灶高级别	－	Normal or inflammatory
842	＋	＋			外阴溃疡	外阴组织		外阴病变？	＋	Normal or inflammatory
843	＋	－			宫颈光滑	宫颈管，宫颈6（近.远）.12点+阴道壁		LSIL？慢性宫颈炎	＋	Normal or inflammatory
844	＋	＋			外阴病变	外阴左，右侧取活检		外因营养不良	＋	CINⅡ
845	－	－			宫颈炎	宫颈管，宫颈3.6.11.12点		LSIL	－	Normal or inflammatory
846	－	－			宫颈糜烂	宫颈管，宫颈6，11点，后穹窿组织		HSIL	－	Normal or inflammatory
847	＋	＋			宫颈炎	未取活检		宫颈炎	＋	Normal or inflammatory
848	＋	＋			宫颈光滑	宫颈管，宫颈3、6、12点		外阴病变	＋	Normal or inflammatory
849	＋	－			宫颈炎	宫颈管，宫颈11点		宫颈炎	＋	Normal or inflammatory
850	＋	＋			宫颈炎	宫颈管，宫颈12点，左侧外阴组织		宫颈炎，外阴病变	＋	Normal or inflammatory
851	＋	＋			宫颈病变	宫颈管，宫颈3，6，12点活检		LSIL?	＋	CINⅡ
852	－	－			ASCUS	宫颈管		宫颈病变	－	Normal or inflammatory
853	－	－			宫颈病变 宫颈管，宫颈1、11点	宫颈管，宫颈3，6，9 点取活检		宫颈病变	－	Normal or inflammatory
854	－	－			宫颈光	宫颈管，宫颈6点取活检		宫颈病变	－	Normal or inflammatory
855	＋	－			宫颈病变 宫颈管，宫颈1、11点	宫颈管，宫颈4点取活检		宫颈病变	＋	Normal or inflammatory
856	＋	－			宫颈光	宫颈管，宫颈3，9，11点取组织		HPV感染	＋	Normal or inflammatory
857	＋	－			宫颈光滑	未取活检		宫颈炎	＋	Normal or inflammatory
858	＋	－			宫颈病变	宫颈管，宫颈3.9点取活检		宫颈病变	＋	Normal or inflammatory
859	＋	＋			宫颈光，肥大	宫颈管，左侧阴道壁，宫颈3点取活检		宫颈炎	＋	CINⅢ
860	＋	＋			宫颈息肉	宫颈息肉，宫颈3，11点取活检		宫颈息肉	＋	CINⅡ
861	＋	＋			宫颈糜烂，肥大	宫颈管，右侧阴道壁，宫颈6，12点取活检		宫颈炎	＋	CINⅡ
862	＋	－			宫颈光滑	宫颈管，宫颈3.10点取活检		宫颈炎	＋	CINⅠ
863	－	－			宫颈糜烂	宫颈管，宫颈1、6、10点		宫颈炎	－	Normal or inflammatory
864	＋	－			宫颈光滑，肥大	宫颈管，宫颈3，6点取活检		宫颈炎	＋	Normal or inflammatory
865	＋	－			宫颈光	拒绝活检		宫颈炎	＋	Normal or inflammatory
866	＋	－			宫颈炎	宫颈管、宫颈9点		宫颈炎	＋	CINⅡ
867	＋	－			宫颈糜烂	宫颈管，宫颈12点		宫颈炎	＋	CINⅡ
868	＋	－			宫颈光，肥大	宫颈管、宫颈9点		宫颈炎	＋	CINⅡ
869	－	－			宫颈糜烂	宫颈管，右侧阴道壁取活检		宫颈病变	－	Normal or inflammatory
870	＋	＋			宫颈炎	宫颈管，宫颈3.9.12点取活检		宫颈炎	＋	Normal or inflammatory
871	＋	＋			宫颈空洞型糜烂，触血	宫颈3，6，9，12 点取活检		宫颈癌?	＋	cancer
872	＋	＋			宫颈菜花状病灶	宫颈3.6.9.12点取活检		宫颈癌？	＋	CINⅢ
873	＋	－			宫颈糜烂	宫颈管，宫颈6.10.12点取活检		宫颈炎	＋	CINⅡ
874	＋	－			宫颈光	右侧阴道壁组织，宫颈管		宫颈炎	＋	CINⅠ
875	＋	－			宫颈糜烂	宫颈管，宫颈3.6.9.12点取活检		宫颈炎	＋	CINⅠ
876	＋	－			宫颈糜烂	宫颈管，宫颈6.4.12点取活检		宫颈炎	＋	Normal or inflammatory
877	＋	＋			宫颈糜烂	宫颈管，宫颈9点取活检		宫颈炎	＋	CINⅡ
878	＋	＋			宫颈光	宫颈管，宫颈12点		宫颈炎	＋	CINⅡ
879	＋	＋			宫颈息肉	宫颈息肉取出病检		宫颈息肉	＋	CINⅡ
880	－	－			宫颈糜烂	宫颈管，宫颈3，6，9点取活检		宫颈炎	－	Normal or inflammatory
881	＋	＋			宫颈息肉	宫颈息肉取出病检		宫颈息肉	＋	Normal or inflammatory
882	＋	－			宫颈糜烂	宫颈管，宫颈4，7，10点取活检		宫颈炎	＋	CINⅢ
883	＋	－			宫颈轻度糜烂	宫颈管，宫颈4，9，点取活检		宫颈炎	＋	CINⅡ
884	＋	－			宫颈光	宫颈管，宫颈4，12点取活检		宫颈炎	＋	CINⅡ
885	－	－			宫颈糜烂	宫颈管，宫颈3，9点取活检		宫颈炎	－	Normal or inflammatory
886	＋	＋			外阴发白	左侧，右侧大阴唇组织取活检		外阴营养不良	＋	Normal or inflammatory
887	＋	＋			阴道残端息肉	阴道残端息肉、乳头状增生物		阴道残端息肉	＋	Normal or inflammatory
888	＋	＋			宫颈光	患者拒绝取活检		宫颈炎	＋	Normal or inflammatory
889	＋	＋			外阴色素减退	外阴组织活检		外阴硬化性苔癣？	＋	CINⅡ
890	＋	－			宫颈管	宫颈管组织		宫颈炎	＋	CINⅡ
891	＋	－			宫颈光	宫颈管，宫颈12点		宫颈上皮内瘤变	＋	CINⅡ
892	＋	＋			宫颈息肉	宫颈息肉，宫颈6，12点取活检		宫颈息肉	＋	CINⅡ
893	＋	＋			宫颈光	国际7，11点取活检		宫颈炎	＋	CINⅠ
894	＋	＋			外阴病变	右侧大阴唇组织，会阴联合处		外阴病变	＋	Normal or inflammatory
895	＋	－			宫颈炎	右侧阴道壁，宫颈3，6，9，宫颈管		宫颈炎	＋	Normal or inflammatory
896	＋	－			宫颈糜烂	宫颈管，宫颈3，6，8，12点取活检		宫颈上皮内瘤变	＋	Normal or inflammatory
897	＋	－			宫颈光	宫颈管，宫颈5，10点取活检		宫颈炎	＋	Normal or inflammatory
898	＋	－			宫颈炎	宫颈6，12点取活检		宫颈炎	＋	Normal or inflammatory
899	＋	＋			宫颈糜烂	宫颈2.4点取活检		宫颈炎	＋	CINⅡ
900	＋	－			宫颈光	宫颈管，宫颈6，12点取活检		宫颈hpv感染	＋	CINⅡ
901	＋	－			宫颈糜烂	宫颈管，宫颈3，6，12点取活检		外阴肿物	＋	CINⅡ
902	＋	－			宫颈光，阴道外应赘生物	宫颈管，宫颈7点，阴道左，右侧壁，会阴体左侧组织取活检		外阴，阴道尖疣，宫颈病变	＋	CINⅡ
903	＋	＋			宫颈光，肥大，可见纳囊	宫颈管，宫颈6点取活检		AScUS	＋	CINⅠ
904	＋	＋			宫颈息肉	宫颈息肉取活检		宫颈息肉	＋	Normal or inflammatory
905	＋	＋			宫颈糜烂，3点赘生物	宫颈3点赘生物，宫颈6，9点取活检		宫颈赘生物，宫颈炎	＋	Normal or inflammatory
906	＋	－			阴道残端hpv感染	阴道残端7，12点取活检		阴道残端hpv感染	＋	Normal or inflammatory
907	＋	－			宫颈光	宫颈光，宫颈3，6，12点取活检		宫颈LSIL？	＋	Normal or inflammatory
908	＋	－			宫颈2度糜烂	宫颈4，6点，ECC		宫颈炎	＋	CINⅡ
909	＋	－	16 52型		宫颈糜烂	宫颈1，6，8，10点，右阴道壁		高度病变	＋	CINⅡ
910	＋	＋			外阴瘙痒，皮肤增厚发白	外阴组织活检		外阴营养不良？	＋	CINⅡ
911	＋	－			宫颈光滑	未取活检		VaIN1级	＋	CINⅠ
912	＋	－			宫颈糜烂	宫颈管，宫颈4，6点取活检		低度病变	＋	CINⅠ
913	＋	－			宫颈光	左阴道壁，ECC		阴道壁病变	＋	CINⅠ
914	－	－			宫颈1度糜烂	宫颈6，12点取活检		宫颈人类乳头状瘤病毒感染	－	Normal or inflammatory
915	－	－			阴道残端光滑	阴道残端6点，10点取活检		阴道壁病变	－	Normal or inflammatory
916	＋	＋			宫颈光，宫颈口可见息肉	宫颈管 宫颈 3，7点，宫颈息肉，阴道后穹窿取活检		子宫颈炎	＋	Normal or inflammatory
917	＋	＋			宫颈光，阴道口可见细小赘生物	宫颈管 宫颈4，6，10点，外阴组织，外阴赘生物取活检		宫颈上皮内肿瘤	＋	Normal or inflammatory
918	＋	－			宫颈光	未取活检		慢性宫颈炎	＋	CINⅡ
919	＋	－			宫颈光	宫颈管 宫颈1，5，7点取活检		宫颈病变？	＋	CINⅡ
920	＋	－			宫颈萎缩	宫颈1，3，5点取活检		宫颈病变	＋	CINⅡ
921	＋	－			宫颈光	宫颈管 宫颈2，5，7点，宫颈息肉取活检		宫颈炎	＋	CINⅠ
922	＋	＋			宫颈病变	左右阴道壁取活检		阴道壁病变?	＋	Normal or inflammatory
923	＋	＋			宫颈光，可见纳囊	未取活检		慢性宫颈炎	＋	Normal or inflammatory
924	＋	－			宫颈光	宫颈管 宫颈6，左侧阴道壁取活检		子宫颈炎	＋	CINⅡ
925	＋	－			宫颈光，可见纳囊	宫颈管 宫颈1，6点取活检		慢性宫颈炎	＋	CINⅡ
926	＋	－			宫颈光	宫颈管 宫颈2，10，12点取活检		慢性宫颈炎	＋	CINⅠ
927	＋	＋			宫颈糜烂，肥大	未取活检		子宫颈炎	＋	Normal or inflammatory
928	＋	＋			宫颈可见化生组织	未取活检		子宫颈炎	＋	Normal or inflammatory
929	＋	＋			宫颈光	宫颈管 宫颈2，6点取活检		宫颈炎	＋	Normal or inflammatory
930	＋	＋			宫颈光	未取活检		阴道上皮内肿瘤Ⅰ级	＋	Normal or inflammatory
931	＋	＋			宫颈光	宫颈管 宫颈4，6点取活检		宫颈炎	＋	CINⅡ
932	＋	＋			外阴假疣	左右小阴唇取活检		外阴赘生物	＋	CINⅡ
933	＋	＋			宫颈糜烂	宫颈9.12点取活检		宫颈炎	＋	CINⅡ
934	＋	＋			外阴皮肤增厚	右侧大阴唇组织		外阴营养不良？	＋	CINⅡ
935	＋	－			宫颈光滑	宫颈12点 宫颈管取活检		LSIL？	＋	CINⅡ
936	－	－			宫颈光	宫颈管 宫颈3，6，9，12取活检		宫颈hpv感染	－	CINⅠ
937	＋	＋			外阴皮肤增厚	左右侧小阴唇组织取活检		外阴营养不良？	＋	CINⅠ
938	＋	－			宫颈光	宫颈管		宫颈炎	＋	CINⅠ
939	－	－			宫颈萎缩	未取活检		子宫颈炎	－	Normal or inflammatory
940	＋	＋			宫颈光	宫颈7点取活检		宫颈恶性肿瘤治疗后	＋	Normal or inflammatory
941	＋	＋			宫颈光滑	宫颈6、8点		子宫颈炎	＋	Normal or inflammatory
942	＋	＋			宫颈见息肉	宫颈息肉		宫颈息肉	＋	Normal or inflammatory
943	＋	＋			宫颈见血管丰富，呈紫色	宫颈管 宫颈4，8，12点取活检		宫颈CA？	＋	Normal or inflammatory
944	＋	＋			宫颈光	国际6，12点，宫颈管取活检		宫颈病变	＋	CINⅡ
945	＋	＋			宫颈光	阴道残端9点取活检		卵巢CA术后复查	＋	CINⅡ
946	－	＋			宫颈光	宫颈7，12点取活检		宫颈炎	＋	CINⅠ
947	－	＋			宫颈光	宫颈管 宫颈3，7，9，12取活检		宫颈炎	＋	CINⅠ
948	－	－			宫颈光	宫颈管，宫颈4点取活检		宫颈炎	－	Normal or inflammatory
949	－	－			宫颈光	宫颈管 宫颈1，3，9点取活检		宫颈上皮内瘤变？	－	Normal or inflammatory
950	－	－			宫颈肥大，III度糜烂	宫颈管 宫颈6点取活检		宫颈炎	－	Normal or inflammatory
951	－	－			宫颈光	宫颈管 宫颈1，3，10点，左侧阴道壁取活检		宫颈炎	－	Normal or inflammatory
952	＋	＋			宫颈III度糜烂	宫颈管，宫颈4，9点取活检		宫颈炎	＋	Normal or inflammatory
953	＋	＋			阴道残端可见赘生物	阴道残端赘生物		阴道残端赘生物	＋	CINⅡ
954	－	＋			宫颈光	宫颈管 宫颈4，6，		宫颈炎	＋	CINⅠ
955	－	－			宫颈光	宫颈管 宫颈6，12点取活检		宫颈炎性疾病(HPV感染)	－	Normal or inflammatory
956	－	－			宫颈光	宫颈管 宫颈4，6，左侧阴道壁，阴道后穹窿取活检		阴道壁病变？	－	Normal or inflammatory
957	－	－			宫颈光	宫颈管 宫颈6点		宫颈炎	－	Normal or inflammatory
958	－	－			宫颈光	宫颈管 宫颈2，6取活检		宫颈炎	－	Normal or inflammatory
959	＋	＋			宫颈光			宫颈息肉	＋	Normal or inflammatory
960	＋	＋			外阴色素减退	左侧外阴组织，右侧外阴组织，阴道前壁取活检		外阴白斑	＋	Normal or inflammatory
961	＋	＋			宫颈光	宫颈管 宫颈2，6，9点取活检		宫颈CA？	＋	Normal or inflammatory
962	＋	＋			宫颈光	宫颈管 宫颈2，4，8，10点取活检		宫颈炎	＋	Normal or inflammatory
963	＋	＋			宫颈光	未取活检		宫颈炎	＋	Normal or inflammatory
964	＋	＋			外阴皮肤发白	左侧大阴唇及会阴后联合取活检		外阴营养不良	＋	CINⅢ
965	－	－			宫颈光	宫颈管 宫颈2，9点取活检		慢性宫颈炎？	－	Normal or inflammatory
966	－	－			宫颈光	宫颈6点 宫颈管粘液		慢性宫颈炎？	－	Normal or inflammatory
967	－	－			宫颈光	宫颈管 宫颈9点，右侧阴道壁 ，右侧阴道壁赘生物取活检		宫颈病变？	－	Normal or inflammatory
968	－	－			宫颈光	宫颈管 宫颈12点取活检		慢性宫颈炎？	－	Normal or inflammatory
969	－	－			宫颈光	宫颈管 宫颈6，12点取活检		宫颈病变？	－	Normal or inflammatory
970	－	－			宫颈光	宫颈管 右侧阴道壁 宫颈12点取活检		宫颈炎	－	Normal or inflammatory
971	＋	＋			宫颈光	宫颈管 宫颈6，12点取活检		慢性宫颈炎	＋	Normal or inflammatory
972	＋	＋			宫颈光	会阴联合取活检		外阴赘生物	＋	Normal or inflammatory
973	＋	＋			外阴皮肤发白	左侧大阴唇 右侧小阴唇		外阴营养不良	＋	Normal or inflammatory
974	＋	＋			外阴皮肤发白	外阴组织		外阴硬化性苔藓	＋	Normal or inflammatory
975	＋	＋			宫颈光	会阴联合，会阴前联合，右侧大阴唇取活检		外阴硬化性苔藓	＋	Normal or inflammatory
976	＋	＋			宫颈光	左侧阴道壁，阴道残端6，9点，左侧大阴唇取活检		全子宫切除术后阴道残端病变？	＋	Normal or inflammatory
977	＋	＋			宫颈赘生物	宫颈赘生物		宫颈CA？	＋	Normal or inflammatory
978	＋	－			宫颈光	宫颈7，8点，宫颈管，阴道后壁。		宫颈炎	＋	CINⅡ
979	＋	－			宫颈光肥大明显	宫颈管 宫颈6，12点取活检		宫颈炎，LSIL	＋	CINⅡ
980	－	＋			阴道粘连	阴道残端2，10点取活检		宫颈癌化疗后	＋	CINⅠ
981	－	－			宫颈光	左侧阴道壁，宫颈3点取活检		宫颈炎	－	Normal or inflammatory
982	＋	＋			外阴皮肤发白	左右侧外阴组织取活检		外阴病变？	＋	Normal or inflammatory
983	＋	＋			宫颈光	宫颈12，6点，宫颈管		宫颈炎	＋	Normal or inflammatory
984	＋	＋			宫颈光	左侧大阴唇，右侧大阴唇取活检		外阴病变？	＋	Normal or inflammatory
985	＋	－			宫颈息肉	宫颈息肉，宫颈3、6点		宫颈息肉	＋	CINⅡ
986	＋	－			宫颈炎	宫颈管，宫颈10点		LISL	＋	CINⅠ
987	＋	＋			宫颈上皮内瘤变	宫颈管 宫颈4，7，12点取活检		宫颈上皮内瘤变	＋	CINⅠ
988	－	－			宫颈炎	宫颈管、宫颈12点		宫颈炎	－	Normal or inflammatory
989	－	－			宫颈炎	宫颈息肉 宫颈12点取活检		宫颈炎	－	Normal or inflammatory
990	－	－			宫颈炎	宫颈管，宫颈6点		宫颈炎	－	Normal or inflammatory
991	－	－			宫颈炎	未取活检		宫颈炎	－	Normal or inflammatory
992	－	－			宫颈炎			宫颈炎	－	Normal or inflammatory
993	－	－			宫颈炎	宫颈管，宫颈6、12点，右侧阴道壁		LSIL	－	Normal or inflammatory
994	－	－			宫颈炎	宫颈管 宫颈4点取活检		宫颈炎	－	Normal or inflammatory
995	＋	＋			宫颈息肉	宫颈息肉		宫颈炎	＋	Normal or inflammatory
996	＋	＋			宫颈息肉	宫颈息肉		宫颈炎	＋	Normal or inflammatory
997	＋	＋			宫颈管病变	宫颈环切组织，宫颈9点补切，宫颈管第1，2补切		宫颈管高级别病变	＋	CINⅢ
998	＋	－			宫颈光	宫颈管，宫颈2，7，10，12点取活检		高度CNI	＋	CINⅢ
999	＋	－			宫颈病变	宫颈9，12点，阴道后壁取活检		宫颈病变，阴道壁病变	＋	CINⅡ
1000	－	－			宫颈光	宫颈管，宫颈4，10点		宫颈低度病变？慢性炎	－	Normal or inflammatory
1001	－	－			宫颈光	宫颈管 宫颈2，6，9点阴道前穹窿取活检		宫颈低度病变？	－	Normal or inflammatory
1002	－	－			宫颈光	宫颈管 宫颈2，4，6点，左侧阴道壁取活检		宫颈病变	－	Normal or inflammatory
1003	＋	＋			外阴皮肤发白	右侧大阴唇		外阴白癜风？	＋	Normal or inflammatory
1004	＋	－			宫颈充血	宫颈脱落组织		宫颈病变	＋	Normal or inflammatory
1005	＋	＋			宫颈纳囊	宫颈管，宫颈6，10，12点		宫颈病变	＋	CINⅡ
1006	＋	＋			外阴色素减退	外阴活检		外阴营养不良	＋	CINⅡ
1007	＋	＋			脓性分泌物，量多，宫颈糜烂 建议阴道炎治疗后再取活检			阴道炎，子宫颈炎	＋	CINⅡ
1008	＋	＋			宫颈肥大	宫颈管，3.6.11点		宫颈病变	＋	CINⅡ
1009	－	－			宫颈光	宫颈6，12点，宫颈管		子宫颈炎	－	Normal or inflammatory
1010	－	－			宫颈光滑	宫颈管，2点 12 点		宫颈炎	－	Normal or inflammatory
1011	－	－			宫颈光	宫颈3点，6点，左侧阴道壁		子宫颈炎	－	Normal or inflammatory
1012	－	－			宫颈光	宫颈管，6，9点，左侧阴道壁		子宫颈炎	－	Normal or inflammatory
1013	－	－			宫颈肥大	宫颈管， 宫颈6点 宫颈12点		子宫颈炎	－	Normal or inflammatory
1014	＋	＋			宫颈重度糜烂	宫颈管，		子宫颈炎	＋	Normal or inflammatory
1015	＋	－			光滑	宫颈3.6点+宫颈管		宫颈LSIL?慢性炎？	＋	CINⅠ
1016	＋	＋			宫颈轻度糜烂	宫颈6.10.1点+宫颈管		LSIL？	＋	CINⅠ
1017	－	－			宫颈重度糜烂	宫颈2.6.7点		LSIL？阴道壁病变？	－	Normal or inflammatory
1018	－	－			光滑	宫颈管+左侧阴道壁		阴道壁病变待排	－	Normal or inflammatory
1019	－	－			宫颈外口增生样改变	宫颈6.9.12点|+宫颈管增生物		宫颈高度病变	－	Normal or inflammatory
1020	－	－			宫颈轻度糜烂	宫颈6.12点 宫颈管		慢性宫颈炎	－	Normal or inflammatory
1021	＋	＋			宫颈光	宫颈管，宫颈1.11.9点		宫颈炎	＋	CINⅡ
1022	＋	＋			宫颈糜烂，充血，息肉	宫颈息肉，宫颈管，宫颈9点		宫颈息肉	＋	CINⅡ
1023	＋	＋			宫颈光	宫颈管，后穹窿，左侧阴道壁，宫颈3点，5点		LSIL	＋	CINⅡ
1024	＋	＋			外阴皮肤色素减退	左侧、右侧外阴组织		外阴营养不良	＋	CINⅠ
1025	－	－			宫颈糜烂	宫颈管，宫颈6点，12点，右侧阴道壁		阴道壁感染？	－	Normal or inflammatory
1026	－	－			宫颈触血阳性	宫颈管，后穹窿，宫颈1，5，11点，外阴活检		宫颈病变？	－	Normal or inflammatory
1027	－	－			宫颈光	宫颈管，宫颈12.6点		宫颈炎	－	Normal or inflammatory
1028	－	－			光滑	宫颈管，宫颈6点，宫颈7点		子宫颈炎	－	Normal or inflammatory
1029	－	－			宫颈光	宫颈6，12，4，宫颈管，左右阴道壁取活检		宫颈炎，阴道壁病变？	－	Normal or inflammatory
1030	＋	＋			外阴皮肤色素减退	右侧外阴组织，会阴部组织		外阴营养不良	＋	Normal or inflammatory
1031	＋	＋			宫颈萎缩	宫颈管，宫颈11点，1，3点		LISL	＋	Normal or inflammatory
1032	＋	＋			宫颈锥切术后改变，光	宫颈管		宫颈炎	＋	Normal or inflammatory
1033	＋	＋			宫颈轻度糜烂	宫颈管+左侧阴道壁		阴道壁病变待排	＋	CINⅡ
1034	＋	－			宫颈光滑，肥大	宫颈4.7.10点+宫颈管		高度病变？	＋	CINⅠ
1035	＋	－			宫颈充血	宫颈管、宫颈3点、4点、9点、左侧阴道壁、右侧阴道壁		宫颈病变？阴道壁病变待排	＋	CINⅠ
1036	－	－			宫颈光滑	宫颈10.12点+宫颈管		LSIL？慢性炎？	－	Normal or inflammatory
1037	－	－			宫颈轻度糜烂	宫颈管，左侧阴道壁，宫颈7，12点取活检		宫颈炎	－	Normal or inflammatory
1038	－	－			宫颈光	宫颈管		宫颈炎	－	Normal or inflammatory
1039	－	－			宫颈轻度糜烂	宫颈管，宫颈12点取活检		宫颈炎	－	Normal or inflammatory
1040	＋	＋			宫颈糜烂	宫颈赘生物		子宫颈肿瘤？	＋	cancer
1041	＋	＋			宫颈光滑	外阴后联合，左侧、右侧小阴唇内侧增生物		尖锐湿疣？	＋	CINⅡ
1042	＋	－			阴道残端愈合良好	阴道残端赘生物		HISL	＋	CINⅡ
1043	－	－			宫颈光	宫颈管，宫颈3点，7，12点，右，左侧阴道壁		宫颈炎	－	Normal or inflammatory
1044	＋	＋			宫颈息肉	宫颈息肉组织，宫颈管，宫颈2点11点		宫颈息肉	＋	Normal or inflammatory
1045	＋	＋			宫颈息肉	宫颈息肉，宫颈管		宫颈息肉	＋	Normal or inflammatory
1046	＋	＋			宫颈光	宫颈管，宫颈3点，左侧阴道壁		宫颈炎	＋	Normal or inflammatory
1047	＋	＋			宫颈光滑	外阴后联合，宫颈管，宫颈6点，9点		宫颈炎	＋	Normal or inflammatory
1048	－	－			宫颈轻度糜烂	宫颈管、宫颈12点		宫颈病变？	－	CINⅡ
1049	＋	＋			宫颈轻度糜烂	宫颈管，宫颈12点，宫颈9点		宫颈病变？	＋	CINⅡ
1050	＋	＋			宫颈可见菜花状赘生物	未取活检		HISL	＋	CINⅡ
1051	－	＋			宫颈光	宫颈管，宫颈3，9点取活检		宫颈炎	＋	CINⅠ
1052	＋	＋			宫颈光滑	宫颈管，宫颈3点，宫颈息肉		宫颈息肉	＋	CINⅠ
1053	－	－			LSIL	宫颈管，宫颈3.8.12点		子宫颈炎	－	Normal or inflammatory
1054	－	－			宫颈光滑	宫颈管，宫颈12点，宫颈6点，右侧阴道壁		LSIL	－	Normal or inflammatory
1055	－	－			宫颈轻度糜烂	宫颈管，宫颈9点，宫颈12点		LSIL	－	Normal or inflammatory
1056	＋	＋			外阴营养不良	左侧小阴唇组织		外因营养不良	＋	Normal or inflammatory
1057	＋	－			宫颈光滑	宫颈管、宫颈2.4.9点，外阴赘生物		ASCUS	＋	CINⅡ
1058	＋	＋			宫颈可见菜花样赘生物	阴道赘生物		宫颈恶性肿瘤	＋	CINⅡ
1059	－	＋			宫颈轻度糜烂	宫颈管、宫颈7.11点，右侧阴道壁		子宫颈炎	＋	CINⅠ
1060	＋	＋			宫颈光滑	宫颈管、宫颈7，12点，左侧、右侧阴道壁		LSIL	＋	CINⅠ
1061	－	－			宫颈光滑	宫颈管、宫颈6点.12点，外阴组织		子宫颈炎	－	Normal or inflammatory
1062	＋	－			宫颈光滑、肥大	宫颈管、1点、5点取活检		宫颈炎	＋	CINⅡ
1063	＋	＋			宫颈轻度糜烂	宫颈6点、12点活检		宫颈炎	＋	CINⅡ
1064	＋	＋			外阴皮肤色素减退	外阴活检		外阴硬化性苔藓？	＋	CINⅡ
1065	＋	＋			宫颈萎缩	宫颈管		宫颈炎	＋	CINⅡ
1066	－	＋			宫颈光	取宫颈管、宫颈9点、宫颈息肉、右侧阴道壁组织		宫颈病变？	＋	CINⅠ
1067	－	－			宫颈肥大，多发纳囊	宫颈管、1点、7点、10点组织送病检		宫颈病变？	－	Normal or inflammatory
1068	－	－			宫颈萎缩	宫颈管、后穹窿、左侧阴道壁、宫颈1点		宫颈病变？	－	Normal or inflammatory
1069	＋	＋			宫颈肥大、多发纳囊	宫颈管、宫颈5点、11点、右侧阴道壁组织		宫颈病变？	＋	Normal or inflammatory
1070	－	－			宫颈息肉样组织	宫颈息肉样组织		宫颈息肉？	－	CINⅡ
1071	－	－			外阴皮肤色素减退	右侧大阴唇		外阴硬化性苔藓？	－	Normal or inflammatory
1072	－	－			宫颈口可见1*1cm的息肉样赘生物	宫颈管、宫颈赘生物、宫颈2点、9点组织		宫颈病变？	－	Normal or inflammatory
1073	－	－			宫颈光滑	宫颈管、宫颈2点、6点、10点组织		宫颈病变？	－	Normal or inflammatory
1074	＋	＋			宫颈光滑	宫颈6.1点+宫颈管，左侧阴道壁		LSIL 阴道壁病变	＋	CINⅢ
1075	＋	＋			宫颈纳囊	宫颈6.12点		宫颈病变？	＋	CINⅡ
1076	＋	＋			外阴色素减退	外阴组织		外阴硬化性苔癣？	＋	CINⅡ
1077	＋	＋			外阴溃疡	右侧大阴唇内侧组织		外阴脓肿破溃	＋	Normal or inflammatory
1078	＋	－			宫颈病变	宫颈管、宫颈3点、6点、9点、10点组织		宫颈恶性肿瘤？	＋	CINⅢ
1079	－	－			宫颈光	未取活检		宫颈炎	－	Normal or inflammatory
1080	－	－			宫颈息肉	宫颈息肉、宫颈12点		宫颈息肉	－	Normal or inflammatory
1081	－	－			宫颈息肉	宫颈息肉		宫颈息肉	－	Normal or inflammatory
1082	＋	＋			外阴皮肤色素减退	右侧大阴唇组织		外阴营养不良	＋	Normal or inflammatory
1083	＋	＋			宫颈光	未取活检		子宫颈炎	＋	CINⅢ
1084	＋	－			宫颈光	宫颈管、宫颈5点、10点		慢性宫颈炎	＋	CINⅡ
1085	＋	＋			外阴皮肤增厚	右侧大阴唇组织		外阴增生	＋	CINⅡ
1086	－	＋			阴道残端光滑	阴道残端3点		阴道残端病变待查	＋	CINⅠ
1087	－	＋			宫颈溃疡样改变	宫颈管、宫颈3点、7点、10点、12点		满意阴道镜（高级别病变）	＋	CINⅠ
1088	＋	＋			阴道残端光滑	未取活检		卵巢癌术后化疗后	＋	CINⅠ
1089	－	－			宫颈光	宫颈管、宫颈6点		宫颈炎	－	Normal or inflammatory
1090	＋	－			阴道残端光滑	阴道残端3点、9点		宫颈癌术后	＋	Normal or inflammatory
1091	＋	－			宫颈光、纳囊	宫颈管、宫颈6点、11点、阴道左侧壁、阴道侧穹窿		低级别病变	＋	CINⅡ
1092	＋	＋			残端光滑	外阴残端赘生物活检		子宫全切术后，外阴残端赘生物	＋	CINⅡ
1093	＋	＋			外阴色素减退	右侧大阴唇中段、左侧小阴唇上端		外阴单纯性苔藓样变	＋	CINⅡ
1094	＋	＋			外阴色素减退、皮肤增厚	右侧阴阜、左侧小阴唇下端		外阴单纯性苔藓样变	＋	CINⅡ
1095	－	＋			宫颈光	宫颈管、宫颈9点、10点、阴道后壁		宫颈、阴道低级别病变	＋	CINⅠ
1096	－	＋			宫颈糜烂	宫颈组织、宫颈3点补切、宫颈下唇补切、宫颈管第一补切、宫颈管第二补切、左侧阴道壁、阴道后壁		高级别病变	＋	CINⅠ
1097	＋	－			宫颈糜烂样改变	宫颈管、宫颈7点、9点、12点		宫颈病变？	＋	CINⅠ
1098	＋	＋			外阴色素减退	阴蒂增生物活检		外阴病变	＋	Normal or inflammatory
1099	＋	＋			阴道残端光滑	未取活检		子宫内膜癌术后	＋	cancer
1100	＋	＋			宫颈糜烂样改变	未取活检		满意阴道镜	＋	CINⅡ
1101	－	－			宫颈糜烂样改变	宫颈管、宫颈1点、5点、7点组织		低级别病变	－	Normal or inflammatory
1102	－	－			宫颈糜烂样改变	宫颈管、宫颈10点、宫颈12点		满意阴道镜	－	Normal or inflammatory
1103	＋	＋			双侧大阴唇顶端色素减退	左侧外阴组织、右侧外阴组织		外阴营养不良	＋	CINⅡ
1104	－	－			宫颈糜烂	宫颈管、宫颈6点、12点		满意阴道镜	－	Normal or inflammatory
1105	－	－	58型		宫颈糜烂	宫颈管、宫颈1点、3点、7点、12点		高级别病变	－	Normal or inflammatory
1106	＋	＋			宫颈光	宫颈管、宫颈6点		宫颈炎	＋	CINⅡ
1107	＋	＋			外阴色素减退	右侧、左侧外阴组织		外阴病变	＋	CINⅡ
1108	－	＋			宫颈光	宫颈组织、宫颈管补切、宫颈6点补切		CINII	＋	CINⅠ
1109	－	＋	16型		宫颈糜烂样改变	宫颈管、宫颈5点、6点、9点、11点组织		宫颈低度病变，局灶高级别	＋	CINⅠ
1110	－	＋			宫颈光、明显肥大	宫颈管、宫颈2点、宫颈5点、6点		宫颈低度病变，局灶高级别？	＋	CINⅠ
1111	＋	－			宫颈光	未取活检，今日行冷冻治疗		CIN1	＋	CINⅠ
1112	＋	－			阴道残端光滑	右侧阴道壁、阴道残端2点、5点组织		阴道壁低度病变	＋	CINⅠ
1113	＋	－			宫颈糜烂样改变	宫颈管、左侧阴道壁、宫颈5点、7点、9点		宫颈低级别	＋	CINⅠ
1114	＋	＋			宫颈光，可见米粒大小的两个息肉	宫颈息肉、宫颈管、宫颈6点、9点		宫颈息肉	＋	CINⅠ
1115	＋	－			宫颈光	宫颈管、宫颈2点、4点、9点		宫颈低度病变	＋	CINⅠ
1116	－	－	35型		宫颈光	宫颈管、宫颈3点、9点		宫颈炎或低度病变	－	Normal or inflammatory
1117	－	－			宫颈糜烂样改变	宫颈管、宫颈2点、6点、12点，右侧阴道壁		慢性宫颈炎、阴道壁病变	－	Normal or inflammatory
1118	－	－			宫颈光	宫颈管、宫颈5点、6点、11点		宫颈低度病变	－	Normal or inflammatory
1119	－	－	39型、66型		宫颈光	宫颈管，宫颈6，9点，左侧阴道壁		慢性宫颈炎、阴道壁病变	－	Normal or inflammatory
1120	＋	＋			宫颈光，可见1cm大小的息肉样组织	宫颈息肉组织、宫颈管、宫颈6点、9点、阴道后穹窿		宫颈息肉、阴道壁病变	＋	Normal or inflammatory
1121	＋	＋			宫颈光滑、肥大	宫颈管、宫颈5点、10点、12点		宫颈低度病变	＋	CINⅢ
1122	＋	＋			外阴轻微色素减退，双侧大小阴唇萎缩	左侧大阴唇下端		外阴营养不良	＋	CINⅡ
1123	＋	＋			双侧大阴唇顶端色素减退	会阴体组织、左侧小阴唇下端		外阴营养不良	＋	CINⅡ
1124	－	－	16型		宫颈光	宫颈管、宫颈6点、10点、12点、右侧阴道壁		宫颈低级别病变（局灶高级别）	－	CINⅠ
1125	－	＋			宫颈光	宫颈管、宫颈2点、9点、12点		宫颈低度病变（宫颈管？）	＋	CINⅠ
1126	＋	＋			宫颈光滑	宫颈管组织		CINI锥切术后	＋	CINⅠ
1127	＋	＋			宫颈光滑	宫颈管组织		CINI锥切术后	＋	CINⅠ
1128	－	－			宫颈光	宫颈管		宫颈炎？	－	Normal or inflammatory
1129	－	－			宫颈光	宫颈管、宫颈6点、12点、右侧阴道壁		宫颈炎	－	Normal or inflammatory
1130	＋	＋	16型		宫颈糜烂样改变	宫颈组织、宫颈6点补切、宫颈9点补切		CINIII	＋	CINⅢ
1131	＋	＋			宫颈纳囊，宫颈糜烂样改变	宫颈管、宫颈9、12、11、6点		宫颈低度病变局灶高级别	＋	CINⅢ
1132	＋	＋			宫颈菜花样赘生物	宫颈上唇赘生物、宫颈下唇赘生物、阴道前壁组织		宫颈癌	＋	CINⅢ
1133	＋	－			宫颈光	宫颈管、宫颈2点、8点、12点		宫颈低度病变	＋	CINⅢ
1134	＋	＋			宫颈光、充血，纳囊	宫颈管、宫颈赘生物、宫颈5点、11点		宫颈赘生物	＋	CINⅡ
1135	＋	＋			宫颈糜烂样改变	宫颈管、宫颈2点、5点、7点、11点		宫颈低度病变、局灶高级别	＋	CINⅠ
1136	＋	＋			宫颈糜烂样改变	宫颈管、宫颈5点、6点、12点		宫颈炎或低度病变	＋	CINⅠ
1137	－	－			宫颈糜烂样改变	宫颈管、宫颈2点、5点、6点、12点		宫颈低度病变	－	Normal or inflammatory
1138	＋	＋			宫颈息肉，多发纳囊	宫颈管、宫颈息肉、宫颈2点、6点、9点		宫颈息肉	＋	Normal or inflammatory
1139	＋	＋			宫颈糜烂样改变，触血阳性	宫颈管、宫颈3点、6点、9点、12点		宫颈低度病变局灶高级别	＋	CINⅢ
1140	－	－			外阴可见赘生物，尿道口赘生物醋白阳性	左侧外阴组织、右侧外阴组织		VIN2	－	CINⅡ
1141	＋	＋			处女膜缘9点处见直径0.8cm赘生物，鸡冠样	外阴赘生物		尖锐湿疣	＋	CINⅡ
1142	＋	＋			宫颈光	宫颈管、宫颈3点、12点		宫颈炎	＋	CINⅡ
1143	－	－	16、53、58		宫颈糜烂样改变	宫颈管、宫颈3点、6点、9点、12点		宫颈CIN3LEEP术后	－	Normal or inflammatory
1144	－	－			宫颈糜烂样改变、纳囊	宫颈管、宫颈10点、12点		宫颈炎	－	Normal or inflammatory
1145	－	－			宫颈肥大、糜烂样改变	宫颈管、宫颈1点、3点、6点、9点、12点		宫颈高级别病变？	－	Normal or inflammatory
1146	－	－			宫颈光、肥大	宫颈管，宫颈2点、11点		宫颈炎	－	Normal or inflammatory
1147	＋	－	52		宫颈光	宫颈管、左侧阴道壁、宫颈2点、4点、12点		宫颈低度病变	＋	CINⅡ
1148	＋	＋			阴道残端光滑	阴道残端7点、10点，右侧阴道壁		阴道炎	＋	CINⅡ
1149	＋	＋			宫颈光	宫颈管、宫颈2点、6点、12点		宫颈炎	＋	CINⅡ
1150	＋	－			宫颈光滑	宫颈管、宫颈1点、12点		宫颈低度病变	＋	CINⅠ
1151	＋	－			宫颈糜烂样改变	冷冻治疗		宫颈低度病变	＋	CINⅠ
1152	＋	＋			宫颈糜烂样改变	宫颈管、宫颈5点、7点、12点		宫颈低度病变	＋	CINⅠ
1153	－	－			宫颈光滑、萎缩	宫颈管、宫颈5点、7点、12点、右侧阴道壁		阴道病变、宫颈炎	－	Normal or inflammatory
1154	－	－			宫颈光滑	宫颈管、宫颈息肉、宫颈4点、11点		宫颈炎、宫颈息肉	－	Normal or inflammatory
1155	－	－			外阴局部色素沉着、宫颈光滑	宫颈管、右侧阴道壁、宫颈1点、6点、右侧外阴增生物		低度病变	－	Normal or inflammatory
1156	＋	＋			宫颈光、萎缩	宫颈息肉、宫颈管		宫颈息肉	＋	Normal or inflammatory
1157	＋	＋			宫颈光	未取活检		CINiii术后	＋	CINⅢ
1158	－	＋			宫颈光	宫颈管、宫颈4点、宫颈12点远点、左侧阴道壁		宫颈病变	＋	CINⅠ
1159	－	＋			宫颈充血	宫颈管、宫颈1点、7点、9点、右侧阴道壁		宫颈ca？	＋	CINⅠ
1160	＋	＋			宫颈糜烂样改变	宫颈管、宫颈3点、5点、10点		宫颈病变	＋	CINⅠ
1161	－	－	52、53		宫颈光	宫颈管、宫颈1点、宫颈5点远点、宫颈7点远点		宫颈病变	－	Normal or inflammatory
1162	－	－			宫颈充血、触血阳性	宫颈管、宫颈1点、6点、左侧阴道壁		宫颈病变	－	Normal or inflammatory
1163	－	－			宫颈光、宫颈口可见息肉	宫颈息肉、宫颈管、宫颈10点		宫颈息肉	－	Normal or inflammatory
1164	－	－			宫颈糜烂样	宫颈管、宫颈7点、9点、11点		宫颈病变	－	Normal or inflammatory
1165	－	－			宫颈光	宫颈管、宫颈3点、6点12点		宫颈低度病变	－	CINⅢ
1166	－	－	16		宫颈糜烂样改变	宫颈管、宫颈7点、12点、阴道前穹窿、左侧阴道壁		宫颈病变,阴道壁病变	－	CINⅡ
1167	－	－			宫颈糜烂样改变	宫颈管、宫颈2点、5点、7点		满意阴道镜	－	CINⅡ
1168	＋	－			宫颈糜烂样改变	宫颈环切组织、宫颈上唇补切、宫颈管补切		宫颈低度病变	＋	CINⅡ
1169	＋	＋			宫颈光	宫颈管、宫颈6点、12点、左侧阴道壁		阴道病变？	＋	CINⅡ
1170	＋	＋			宫颈光、可见息肉	宫颈管、宫颈息肉、宫颈7点、12点		宫颈息肉、宫颈病变？	＋	CINⅡ
1171	－	＋			宫颈光	宫颈管、宫颈6点		宫颈炎	＋	CINⅠ
1172	＋	－	56		宫颈糜烂样改变	宫颈管、宫颈2点、6点、12点		宫颈低度病变	＋	CINⅠ
1173	＋	＋			宫颈糜烂样改变	宫颈管、宫颈2点、6点、11点		宫颈病变	＋	CINⅠ
1174	－	－			宫颈糜烂样改变	宫颈管、宫颈4点、6点、12点		宫颈病变	－	Normal or inflammatory
1175	＋	＋			阴道残端光滑	阴道残端6点、9点		宫颈Ca术后	＋	Normal or inflammatory
1176	＋	＋			宫颈萎缩	宫颈管、阴道前壁、阴道后壁、阴道左侧壁		宫颈病变、阴道病变	＋	Normal or inflammatory
1177	－	－			宫颈形态消失、局部菜花样改变	宫颈管、宫颈3点、6点、9点、12点		宫颈Ca	－	CINⅢ
1178	－	－			宫颈光	宫颈管、宫颈3点、6点、12点		高级别宫颈上皮内肿瘤术后	－	CINⅠ
1179	－	－			宫颈息肉	宫颈息肉、宫颈8点		宫颈息肉	－	CINⅠ
1180	－	－			宫颈糜烂	宫颈管、宫颈3点、10点、12点		满意阴道镜	－	CINⅠ
1181	－	＋			宫颈光	宫颈管、宫颈1点、4点、8点		CINII术后	＋	CINⅠ
1182	＋	－						未取活检	＋	CINⅠ
1183	－	－			宫颈糜烂	宫颈组织、宫颈管补切、宫颈7点补切、宫颈9点、宫颈7点		宫颈低度病变	－	Normal or inflammatory
1184	－	－	16		宫颈光	宫颈管、宫颈2点、4点、7点、9点、右侧阴道壁		局部高级别病变	－	CINⅢ
1185	＋	＋			宫颈萎缩	阴道顶端6点、阴道顶端12点		宫颈Ca	＋	CINⅢ
1186	＋	＋			宫颈光	宫颈管、宫颈6点、左侧阴道壁		宫颈炎	＋	CINⅡ
1187	－	－			宫颈光	宫颈管、宫颈2点、6点、11点、右侧阴道壁		宫颈炎	－	CINⅠ
1188	－	－	66		阴道残端光滑	阴道残端6，2点		阴道炎	－	Normal or inflammatory
1189	＋	＋			宫颈糜烂样改变	宫颈环切组织、宫颈9点补切、宫颈下唇补切		宫颈病变	＋	CINⅢ
1190	＋	－	51		宫颈光	右侧阴道壁、左侧阴道壁、阴道后穹窿、宫颈管		阴道壁病变？	＋	CINⅡ
1191	＋	＋			宫颈糜烂样改变	宫颈4点、6点、7点		宫颈病变	＋	CINⅡ
1192	－	－	16		宫颈触血阳性	宫颈管、宫颈6点、左侧阴道壁、右侧阴道壁		宫颈病变	－	CINⅠ
1193	－	－	52		宫颈光	宫颈管		宫颈炎	－	CINⅠ
1194	－	－	56		阴道残端官话	阴道残端上端11点、残端4点		宫颈Ca术后	－	CINⅠ
1195	＋	－	16、58		宫颈糜烂样改变	宫颈9点、11点		宫颈病变？	＋	CINⅠ
1196	－	－			宫颈糜烂样改变	冷冻治疗		宫颈炎	－	Normal or inflammatory
1197	－	－			宫颈糜烂样改变	宫颈管		宫颈病变	－	Normal or inflammatory
1198	＋	＋			宫颈光、宫颈口可见息肉样赘生物	宫颈息肉活检		宫颈息肉	＋	Normal or inflammatory
1199	＋	－	56					宫颈炎	＋	Normal or inflammatory
1200	－	－			宫颈光	拒绝取活检		宫颈病变？	－	CINⅠ
1201	－	－	68、6		宫颈糜烂样改变	宫颈管、宫颈1点、6点、9点		宫颈病变？	－	CINⅠ
1202	－	－			宫颈光	宫颈管、宫颈5点、10点、右侧阴道壁、左侧阴道壁		宫颈病变？	－	Normal or inflammatory
1203	－	－	16型		宫颈糜烂	宫颈1点，3点，5点，7点，11点，宫颈管		宫颈HSIL？	－	CINⅢ
1204	－	－			宫颈糜烂	宫颈3.5.6.7.12点+宫颈管		宫颈HSIL？	－	CINⅠ
1205	－	＋			宫颈光滑	宫颈6点，9点，12点，宫颈管		低度CIN病变？	＋	CINⅠ
1206	＋	＋			宫颈光滑	宫颈6点，宫颈管，左侧阴道壁		慢性炎 HPV感染？LSIL？	＋	CINⅡ
1207	＋	－			宫颈光滑	宫颈管，左侧阴道壁顶端		阴道壁病变?	＋	CINⅠ
1208	－	－	56型		宫颈萎缩	宫颈12点，左侧阴道壁，宫颈管		慢性炎 HPV感染？阴道壁病变？	－	Normal or inflammatory
1209	＋	－			宫颈光滑	宫颈1点，5点，12点，宫颈管		宫颈LEEp术后，HPV感染?	＋	Normal or inflammatory
1210	－	－			宫颈肥大，息肉	宫颈息肉，宫颈5.10点+宫颈管		慢性宫颈炎？宫颈息肉？	－	CINⅢ
1211	＋	＋			宫颈光滑	息肉，5点		慢性炎	＋	CINⅡ
1212	－	－			宫颈光滑	3，12，ECC		慢性炎	－	CINⅠ
1213	－	＋			宫颈1度糜烂	6，11，12点 ECC		低度病变	＋	CINⅠ
1214	－	＋			宫颈肥大，冷冻后改变	宫颈4.10.1点+宫颈管组织		LSIL？	＋	CINⅠ
1215	－	＋			宫颈重度糜烂			宫颈慢性炎？LSIL？	＋	CINⅠ
1216	－	－			宫颈重度糜烂	宫颈5.10点+宫颈管		宫颈局灶高级别？	－	Normal or inflammatory
1217	＋	＋			外阴肿物	外阴肿物		外阴尖锐湿疣	＋	Normal or inflammatory
1218	＋	＋			宫颈光滑	6，12，ECC,左侧壁		低度病变？	＋	Normal or inflammatory
1219	＋	＋			外阴白斑	左侧大阴唇.右侧大阴唇		外因营养不良	＋	CINⅡ
1220	＋	＋			外阴白斑	左侧大阴唇.右侧大阴唇		外因营养不良	＋	CINⅡ
1221	－	－			宫颈粘连	4点		宫颈病变？	－	CINⅠ
1222	－	－			宫颈光滑	12.6.宫颈管		LSIL	－	CINⅠ
1223	－	－			宫颈肥大	4.6.8.11.1.宫颈管		宫颈上皮内病变？	－	CINⅠ
1224	－	－			LSIL	2、9、12、宫颈管		LSIL	－	Normal or inflammatory
1225	－	－			宫颈光滑	9.4.6.宫颈管		LSIL？	－	Normal or inflammatory
1226	－	－			宫颈肥大	3.6.9.宫颈管		宫颈病变？	－	Normal or inflammatory
1227	－	－			宫颈光滑	7.11.12.宫颈管		宫颈上皮内病变？	－	Normal or inflammatory
1228	－	－			宫颈肥大.多发纳囊	3.12.宫颈管		宫颈病变？	－	Normal or inflammatory
1229	－	－			宫颈肥大	6.12.宫颈管，左侧阴道壁		宫颈病变？	－	Normal or inflammatory
1230	＋	＋			宫颈乳头状改变	宫颈管，宫颈6点，11点，9点		宫颈病变？	＋	cancer
1231	－	－			宫颈光	宫颈管。宫颈4点，7点，9点		宫颈病变？	－	CINⅢ
1232	＋	＋			外阴皮肤黏膜增厚	右侧小阴唇顶端组织		外阴营养不良	＋	CINⅡ
1233	－	－			宫颈光	宫颈6.12点，右侧阴道壁		宫颈炎	－	CINⅠ
1234	－	－			宫颈光	宫颈管，宫颈12点，8点，6点		LSIL？	－	CINⅠ
1235	－	－			宫颈光滑	宫颈管.12点		宫颈病变？	－	CINⅠ
1236	＋	－			宫颈糜烂样改变	未取活检		CIN1级	＋	CINⅠ
1237	－	－			宫颈肥大	宫颈管，宫颈1点，11点，7点		宫颈病变？	－	Normal or inflammatory
1238	－	－			宫颈赘生物	宫颈赘生物		宫颈息肉	－	Normal or inflammatory
1239	＋	＋			外阴乳头状增生物	左侧小阴唇组织		外阴炎	＋	Normal or inflammatory
1240	＋	＋			宫颈肥大	6.12.2.宫颈管		宫颈病变？	＋	CINⅡ
1241	＋	＋			宫颈糜烂	9.3.7.11.宫颈管		宫颈炎？	＋	CINⅡ
1242	－	－			LSIL	宫颈管、宫颈4.8.12点		LSIL	－	CINⅠ
1243	＋	＋			宫颈糜烂	拒绝活检		宫颈病变？	＋	Normal or inflammatory
1244	＋	＋			LSIL	宫颈管，宫颈4点，8点，12点，右侧阴道壁		LSIL	＋	Normal or inflammatory
1245	＋	＋			外阴增生物	左侧大阴唇外侧+内侧		外阴尖锐湿疣？	＋	CINⅡ
1246	＋	＋			宫颈糜烂	6.12.右侧阴道壁		慢性宫颈炎？	＋	CINⅡ
1247	－	－			LSIL	12.6.宫颈管.右侧阴道壁		宫颈炎？	－	CINⅠ
1248	－	－			LSIL	1.5.6.9.宫颈管		LSIL	－	CINⅠ
1249	－	－			宫颈炎？	12.6.宫颈管		LSIL	－	CINⅠ
1250	－	－			宫颈肥大	12.宫颈管.后穹窿		宫颈炎？	－	Normal or inflammatory
1251	－	－			宫颈光滑	宫颈9点.12点.宫颈管.右侧阴道壁		宫颈病变？	－	Normal or inflammatory
1252	－	－			宫颈糜烂	宫颈7点.宫颈管.右侧阴道壁		宫颈炎？	－	Normal or inflammatory
1253	－	－			宫颈糜烂	5.12.5点远端.宫颈管		宫颈炎？	－	Normal or inflammatory
1254	－	－			宫颈糜烂	11.12.5.宫颈管		LSIL	－	CINⅢ
1255	－	－			宫颈糜烂、妊娠28周	宫颈2点		宫颈炎	－	CINⅡ
1256	－	＋			宫颈肥大	9.10.12.宫颈管		LSIL	＋	CINⅠ
1257	－	＋			宫颈萎缩、子宫颈炎	右侧阴道壁.阴道后壁.宫颈管.宫颈12点		宫颈LSIL、阴道壁LSIL	＋	CINⅠ
1258	＋	－			宫颈光滑	宫颈管+宫颈4点.右侧阴道壁.阴道后壁		阴道LSIL	＋	CINⅠ
1259	＋	＋			外阴色素减退	左侧大阴唇组织.右侧大阴唇组织		外阴营养不良	＋	CINⅠ
1260	－	－			宫颈肥大、宫颈炎	宫颈管、宫颈6点、5点		宫颈炎？LSIL？	－	Normal or inflammatory
1261	－	－			宫颈肥大	宫颈管 3点		宫颈炎	－	Normal or inflammatory
1262	＋	＋			宫颈糜烂	5.11.宫颈管		宫颈炎	＋	Normal or inflammatory
1263	＋	＋			宫颈肥大、宫颈炎	6.12.宫颈管		宫颈炎	＋	Normal or inflammatory
1264	＋	＋			外阴赘生物	外阴肿物		外阴肿物	＋	Normal or inflammatory
1265	＋	＋			宫颈炎症，B超提示：宫颈血流丰富	2.6.10.宫颈管		阴道炎、不满意阴道镜	＋	Normal or inflammatory
1266	＋	－			宫颈光滑，宫颈管增生	6，2，ECC,后壁		宫颈炎，阴道壁病变？	＋	CINⅢ
1267	＋	＋			双侧大阴唇皮肤色素减退，增厚	左侧外阴组织，右侧外阴组织		外阴营养不良	＋	CINⅡ
1268	＋	＋			左侧外阴可见直径约2mm的增生物	左侧外阴赘生物，右侧外阴组织		外阴增生物（毛囊炎？）	＋	CINⅡ
1269	＋	＋			宫颈内口见直径约2cm的肿物，肌瘤？	宫颈管组织		黏膜下肌瘤？	＋	CINⅡ
1270	＋	＋			宫颈可见直径约2cm的息肉样组织，根蒂深、宽	宫颈管组织、宫颈息肉组织		宫颈息肉	＋	CINⅡ
1271	－	－			宫颈光滑	6，11点，ECC		宫颈炎	－	CINⅠ
1272	－	－	39+，59+		子宫颈炎	宫颈管组织、宫颈3点、宫颈6点		子宫颈炎	－	Normal or inflammatory
1273	－	－	16型		宫腔萎缩，穹窿缩窄、子宫颈炎	宫颈管、宫颈12点		子宫颈炎	－	Normal or inflammatory
1274	－	－			宫颈3度糜烂	5，11，ECC		宫颈炎或低度病变	－	Normal or inflammatory
1275	＋	＋			外阴肿物大，外阴肿物小	外阴肿物		外阴肿物	＋	Normal or inflammatory
1276	＋	＋			外阴皮肤增厚，可见点状发白	左侧外阴组织，右侧外阴组织		外阴营养不良？	＋	Normal or inflammatory
1277	＋	＋			宫颈形态改变	宫颈3.6.9.12点，宫颈管		宫颈CA	＋	cancer
1278	－	－			宫颈光	宫颈管，左侧阴道壁，阴道前穹窿组织，宫颈12点		宫颈炎	－	CINⅢ
1279	＋	＋			宫颈炎	宫颈息肉，宫颈4点		HSIL	＋	CINⅢ
1280	＋	＋			宫颈形态改变	宫颈管，宫颈3.9.12点		宫颈CA	＋	CINⅢ
1281	＋	＋			宫颈萎缩、质地硬	宫颈管，宫颈1点		宫颈CA放疗后	＋	CINⅡ
1282	＋	＋			右侧大阴唇皮肤增厚	右侧大阴唇		外阴营养不良	＋	CINⅡ
1283	－	－			宫颈光	宫颈管		宫颈炎	－	Normal or inflammatory
1284	－	－			宫颈炎	宫颈管，宫颈12点，宫颈2点		LSIL	－	Normal or inflammatory
1285	－	－			宫颈光	宫颈管，宫颈1点，宫颈11点		宫颈炎	－	Normal or inflammatory
1286	＋	＋	未见异常		宫颈下唇碘不着色，浅醋白	宫颈组织（带线6点），宫颈管组织，宫颈管补切，宫颈3点补切，宫颈2点补切，宫颈6点补切		宫颈管高级别病变LEEP术	＋	CINⅢ
1287	＋	＋			双侧小阴皮肤黏膜色素减退，未见明显醋白	外阴组织		外阴白斑	＋	CINⅡ
1288	＋	＋			子宫颈炎	宫颈6.12.宫颈管		宫颈LSIL？	＋	CINⅡ
1289	＋	＋			宫颈3点浅醋白，碘不着色	宫颈3.6.宫颈管		宫颈LSIL？	＋	CINⅡ
1290	－	－	53+		子宫颈炎	宫颈6.9.慢性炎，见挖空细胞，HPV感染		子宫颈炎	－	CINⅠ
1291	＋	－	未做		不满意阴道镜，宫颈充血，见浅醋白，醋白后出血，碘不着色	宫颈管组织、宫颈4.9.7.右侧阴道壁组织		宫颈LSIL？	＋	CINⅠ
1292	＋	－			宫颈糜烂样改变，宫颈12点处可见浅醋白，碘着色	宫颈12点		LSIL	＋	CINⅠ
1293	－	－			宫颈3.6.处可见点状浅醋白，碘实验部分吸碘			CIN3级累腺，切缘+,LEEP术后	－	Normal or inflammatory
1294	－	－			阴道镜下见大量分泌物	未取，建议阴道炎治疗后阴道镜复查		阴道炎	－	Normal or inflammatory
1295	－	－	16+		未见明显异常	未取		VaIN2级治疗后	－	Normal or inflammatory
1296	＋	＋			宫颈糜烂	未取		宫颈电凝	＋	Normal or inflammatory
1297	＋	＋			左侧小阴唇内侧可见乳头状增生，醋酸+	左侧小阴唇组织		外阴增生物	＋	CINⅡ
1298	－	－			宫颈肥大，宫颈下唇可见醋白，碘不着色，可见粗大血管	宫颈2.宫颈管		子宫颈炎	－	CINⅠ
1299	－	－			宫颈萎缩，宫颈下唇表面充血，触血阳性，后唇与阴道后穹窿粘连，醋白不明显，碘不着色	宫颈管、宫颈8点、4点		LSIL	－	CINⅠ
1300	－	－			宫颈上唇醋白+，碘不着色	宫颈管组织、宫颈1.11.		LSIL	－	CINⅠ
1301	＋	＋			宫颈萎缩，呈放疗后改变，鳞柱交界不可见，转化区3型，不充分阴道镜，可见醋白实验+，碘不着色	宫颈3.宫颈管组织		宫颈癌	＋	Normal or inflammatory
1302	＋	＋	16+		宫颈8点浅醋白，碘不着色	宫颈管、宫颈8点		子宫颈炎	＋	Normal or inflammatory
1303	－	－			宫颈CIN3级累腺，醋白+，碘不着色	行宫颈LEEP术		CIN3级累腺	－	CINⅢ
1304	＋	＋			阴道镜残端愈合良好，醋白-，碘着色	未取		4	＋	CINⅢ
1305	＋	＋			不充分阴道镜，宫颈口可见米粒大小的增生醋白上皮			LSIL	＋	CINⅢ
1306	＋	＋			宫颈管及宫颈12点-1点处可见醋白，碘部分着色	宫颈管、宫颈4.2.12.		宫颈湿疣？	＋	CINⅡ
1307	－	＋			宫颈8.9.处浅醋白，碘不着色	宫颈管，宫颈9点，宫颈8点，宫颈11点		宫颈低度病变？	＋	CINⅠ
1308	＋	－	52型+		宫颈LEEP术	行宫颈LEEP术		宫颈及阴道壁低级别病变	＋	CINⅠ
1309	＋	－			宫颈7点远端近穹窿、右侧阴道壁醋白+，碘部分着色	宫颈7.右侧阴道壁		VIN1级	＋	CINⅠ
1310	＋	－			宫颈表面纳囊，3型转化区，鳞柱交界部分可见，宫颈6点2点浅醋白，碘不着色，左侧阴道壁部分碘着色	宫颈管，宫颈2点，宫颈6点，左侧阴道壁		宫颈炎，宫颈LSIL	＋	CINⅠ
1311	－	－	16型+		宫颈上唇可见浅醋白，碘着色	宫颈管，宫颈2.4.7.12.		子宫颈炎，LSIL？	－	Normal or inflammatory
1312	＋	＋				阴道残端		阴道炎	＋	Normal or inflammatory
1313	＋	＋	阴性		糜烂 息肉	宫颈2，10，6，7，息肉 ECC		宫颈低度病变？	＋	Normal or inflammatory
1314	＋	＋				宫颈管，宫颈6，2，12，ECC,左阴道壁		宫颈阴道低度病变？	＋	Normal or inflammatory
1315	＋	＋			外阴皮肤发白	外阴组织		外阴病变	＋	Normal or inflammatory
1316	－	－			宫颈光滑	宫颈管 3，12点		宫颈癌	－	CINⅢ
1317	＋	＋			宫颈光滑	宫颈管，宫颈11点，宫颈4点		宫颈炎或低度病变	＋	CINⅡ
1318	－	＋			糜烂	宫颈管，2，3，4点		低度病变。局灶高级别？	＋	CINⅠ
1319	－	＋			3度糜烂	宫颈管，2，5，10点		低度病变	＋	CINⅠ
1320	＋	＋			宫颈光滑	宫颈管，宫颈6点、宫颈12点		低级别病变	＋	CINⅠ
1321	－	－			宫颈光滑	宫颈管、宫颈3点		宫颈炎	－	Normal or inflammatory
1322	－	－			宫颈充血	ECC		宫颈炎	－	Normal or inflammatory
1323	－	－			宫颈纳囊	宫颈管，宫颈3，9点，右侧阴道壁		宫颈炎，阴道壁病变？	－	Normal or inflammatory
1324	＋	＋			宫颈糜烂 纳囊	宫颈息肉		宫颈息肉，	＋	Normal or inflammatory
1325	＋	＋			宫颈光滑	宫颈管、宫颈9点		宫颈炎	＋	Normal or inflammatory
1326	＋	＋			宫颈光滑	宫颈管、宫颈2点，宫颈6点，		宫颈炎	＋	Normal or inflammatory
1327	＋	＋			宫颈光滑	宫颈管、宫颈2点，宫颈6点，左侧阴道壁		宫颈炎，阴道壁病变？	＋	Normal or inflammatory
1328	＋	＋			HSIL	宫颈管环切组织，宫颈上唇切缘、宫颈下唇切缘、宫颈管1.2切缘		HSIL	＋	CINⅢ
1329	＋	＋			糜烂	宫颈6，12点	外阴	慢性宫颈炎，外阴尖疣	＋	CINⅡ
1330	＋	＋			阴道残端	阴道残端6点		全子宫切除术后	＋	CINⅡ
1331	－	＋			LSIL	宫颈3.6.9.12点，宫颈		LSIL	＋	CINⅠ
1332	＋	＋			LSIL	宫颈3.5.10.13点，宫颈		LSIL	＋	CINⅠ
1333	－	－			LSIL	宫颈管，宫颈3.6.10点		LSIL	－	Normal or inflammatory
1334	－	－			宫颈息肉	宫颈息肉，宫颈9点		宫颈息肉	－	Normal or inflammatory
1335	＋	＋			外因营养不良	右侧大阴唇组织，会阴后联合		外因营养不良	＋	Normal or inflammatory
1336	＋	＋			宫颈管滑，肥大，多个纳囊	宫颈管，宫颈3点，宫颈9点		宫颈炎	＋	CINⅢ
1337	＋	＋	58型		宫颈光滑	宫颈6，9点，ECC		宫颈炎	＋	CINⅢ
1338	＋	＋			宫颈光滑	宫颈6，12点，ECC		宫颈炎	＋	CINⅢ
1339	－	－			外阴肿物，宫颈光滑	外阴肿物，宫颈管，宫颈3点		外阴疣，宫颈炎	－	CINⅡ
1340	＋	－			宫颈低度病变	宫颈管，阴道右侧壁，宫颈2点，阴道壁左侧		宫颈低度病变	＋	CINⅡ
1341	＋	＋			宫颈炎或低度病变	宫颈管，宫颈4.12点		宫颈低度病变或炎症	＋	CINⅡ
1342	＋	＋			宫颈光滑	宫颈6，16点，ECC		低度病变？	＋	CINⅡ
1343	－	－			宫颈光滑	宫颈5，12点，ECC		宫颈低度病变	－	CINⅠ
1344	－	＋			外阴肿物，宫颈光滑	宫颈管，宫颈9点，外阴肿物，外阴组织		外阴疣，外阴病变	＋	CINⅠ
1345	－	＋			宫颈光滑	宫颈管，宫颈增生物，宫颈6点，宫颈12点		宫颈低度病变	＋	CINⅠ
1346	－	－			宫颈光滑	拒绝取活检		宫颈低度病变	－	Normal or inflammatory
1347	－	－				宫颈管，左侧阴道壁，阴道前穹窿，宫颈9点		阴道壁低度病变	－	Normal or inflammatory
1348	＋	＋			宫颈糜烂	宫颈管，宫颈3点，宫颈6点，宫颈9点，宫颈12点		HPV感染	＋	CINⅢ
1349	＋	＋			光滑	宫颈管，宫颈4点，右侧阴道壁		宫颈HPV感染	＋	CINⅢ
1350	＋	＋			轻度糜烂	宫颈管，宫颈3点，宫颈8点，宫颈12点		HSIL	＋	CINⅢ
1351	－	＋			轻度糜烂	宫颈管，宫颈3点，宫颈8点，宫颈12点		低级别病变？	＋	CINⅠ
1352	－	＋			光滑	宫颈管，宫颈4点，宫颈6点，宫颈8点		低级别病变	＋	CINⅠ
1353	＋	－			轻度糜烂	宫颈管 宫颈3点，宫颈6点，宫颈12点		LSIL	＋	CINⅠ
1354	－	－			宫颈息肉	宫颈息肉		宫颈息肉	－	Normal or inflammatory
1355	－	－			宫颈光滑	宫颈管，宫颈6点，宫颈12点，右侧小阴唇赘生物		宫颈赘生物	－	Normal or inflammatory
1356	－	－			光滑	宫颈管，宫颈		宫颈HPV感染	－	Normal or inflammatory
1357	－	－			宫颈光滑	未取活检		HPV感染	－	CINⅢ
1358	＋	＋	16型阳性		宫颈糜烂	宫颈管、宫颈10点，宫颈12点，		低级别病变	＋	CINⅢ
1359	＋	＋			不充分阴道镜，宫颈口可见米粒大小的增生醋白上皮			今日行诊断性LEEP刀锥切术	＋	CINⅢ
1360	－	＋			宫颈光滑	宫颈11.12.8点+右侧阴道壁+ECC		宫颈LSIL？阴道壁病变？	＋	CINⅠ
1361	－	＋			宫颈光滑	宫颈12，6，9点，外阴肿物		宫颈炎或低度病变	＋	CINⅠ
1362	－	－	16型.52型		宫颈光滑	宫颈2点，7点，右侧阴道壁		宫颈阴道壁低度病变	－	Normal or inflammatory
1363	－	－			宫颈光滑	宫颈2，12点，左侧阴道壁		宫颈炎，阴道壁病变	－	Normal or inflammatory
1364	－	－			宫颈光滑	宫颈11，12点，ECC		宫颈低度病变	－	Normal or inflammatory
1365	－	－			宫颈光滑	宫颈12点 ECC		宫颈炎	－	Normal or inflammatory
1366	－	－			宫颈光滑，多个那囊	宫颈6，12点 ECC		宫颈炎	－	Normal or inflammatory
1367	＋	＋	16型		宫颈糜烂	宫颈管9.11.5点		宫颈炎	＋	CINⅢ
1368	＋	＋			宫颈光滑	宫颈4点 宫颈管 右侧阴道壁组织		慢性炎 阴道壁病变？	＋	CINⅢ
1369	＋	＋			宫颈糜烂	宫颈管.12点近点.12远端.9点		宫颈病变	＋	CINⅢ
1370	－	＋			宫颈光滑	宫颈管.12.6.左侧阴道壁		宫颈低度病变	＋	CINⅠ
1371	－	－			宫颈光滑	宫颈管，宫颈4点，右侧阴道壁		宫颈低度病变	－	Normal or inflammatory
1372	－	－			宫颈肥大	宫颈管，宫颈6，9，12点，右侧阴道壁		宫颈病变 阴道壁病变？	－	Normal or inflammatory
1373	－	－			宫颈光滑	宫颈管，10点近点.11点		宫颈炎	－	Normal or inflammatory
1374	＋	＋			宫颈光滑	宫颈管.左侧阴道壁.宫颈5点.10点		宫颈炎？	＋	Normal or inflammatory
1375	＋	＋			宫颈息肉	宫颈赘生物.宫颈7点.右侧阴道壁		宫颈息肉发	＋	Normal or inflammatory
1376	－	－			宫颈光滑	右侧阴道壁顶端.左侧阴道壁.宫颈9点.12点.宫颈管阴道后穹窿		宫颈高级别病变？阴道壁病变？	－	CINⅢ
1377	＋	＋	16型		宫颈光滑	宫颈6，12点 左右阴道壁，ECC		低度病变	＋	CINⅢ
1378	－	－	31.56型		宫颈光滑	宫颈管12点.左侧阴道壁.宫颈管		宫颈低度病变？	－	CINⅡ
1379	－	＋	16型		宫颈光滑	宫颈管.6点.9点.右侧阴道壁顶端		宫颈炎？	＋	CINⅠ
1380	＋	－			宫颈光滑	宫颈2点.12点.7点.6点.宫颈管		低度病变	＋	Normal or inflammatory
1381	＋	－	阴道壁低度病变		宫颈光滑	观察病变范围		阴道壁低度病变	＋	Normal or inflammatory
1382	－	＋			宫颈光滑	宫颈3点.12点		宫颈炎？	＋	CINⅡ
1383	＋	＋			宫颈赘生物	宫颈管.宫颈6点.12点.左侧阴道壁		宫颈病变？	＋	CINⅡ
1384	－	＋			宫颈旧裂	宫颈3点.12点.6点		宫颈病变？	＋	CINⅠ
1385	－	－	56型		宫颈光滑	宫颈管.阴道后穹窿		宫颈炎？	－	Normal or inflammatory
1386	－	－			宫颈光滑	宫颈管.左侧阴道壁上端.宫颈12点		低度病变？	－	Normal or inflammatory
1387	－	－			宫颈光滑	宫颈管.右侧阴道壁.左侧阴道壁		阴道壁病变？	－	Normal or inflammatory
1388	－	－	31.33型		宫颈光滑	宫颈管.宫颈3点		低度病变？	－	Normal or inflammatory
1389	＋	－			宫颈光滑	宫颈管.右侧阴道壁顶端.左侧阴道壁.宫颈12点		宫颈病变？	＋	Normal or inflammatory
1390	＋	＋			阴道残端	阴道残端12点.6点		阴道残端病变？	＋	Normal or inflammatory
1391	－	＋			外阴肿物	阴道肿物上.下		外阴壁病变？	＋	CINⅡ
1392	－	＋	16型		宫颈光滑	宫颈管，6，10，12点，外阴肿物		宫颈低度病变？	＋	CINⅠ
1393	－	－			宫颈糜烂	宫颈管.6点.12点.右侧阴道壁		宫颈炎？	－	Normal or inflammatory
1394	－	－			宫颈光滑	宫颈管.3点.12点		宫颈低度病变？	－	Normal or inflammatory
1395	－	－			阴道残端	阴道残端		阴道残端病变？	－	Normal or inflammatory
1396	＋	－	52.58		宫颈光滑	宫颈管.宫颈8点.9点		宫颈低度病变？	＋	Normal or inflammatory
1397	＋	－			宫颈光滑	宫颈管.3点.12点		宫颈炎？	＋	Normal or inflammatory
1398	＋	＋			宫颈息肉	宫颈管.宫颈赘生物.		宫颈息肉？	＋	Normal or inflammatory
1399	＋	＋			宫颈糜烂	宫颈管，宫颈6，10，2点		宫颈炎？	＋	Normal or inflammatory
1400	＋	＋			宫颈光滑	宫颈管，宫颈6，8，10，12点		宫颈低度病变？	＋	Normal or inflammatory
1401	－	－			宫颈肥大	宫颈管.宫颈增生物.宫颈2点.6.11.		宫颈低度，局灶高级别？	－	CINⅢ
1402	－	＋	51型		宫颈光滑	宫颈6，1点 ECC		低度病变	＋	CINⅡ
1403	－	＋	53.39		宫颈光滑	宫颈管.宫颈3点.7.12.		宫颈病变？	＋	CINⅠ
1404	－	＋			宫颈息肉	宫颈管.宫颈息肉.宫颈2点.8.11.		低度病变	＋	CINⅠ
1405	－	＋			宫颈光滑	宫颈管.宫颈3点.左侧阴道壁		左侧阴道壁上皮内瘤病？	＋	CINⅠ
1406	－	－	53型		宫颈光滑	宫颈管.宫颈9点		宫颈病变？	－	Normal or inflammatory
1407	＋	－			宫颈光滑	宫颈管.宫颈3点.9.12.		宫颈上皮内瘤变？	＋	Normal or inflammatory
1408	＋	＋			宫颈息肉	宫颈管.宫颈息肉.宫颈7点		宫颈息肉？	＋	Normal or inflammatory
1409	＋	＋			宫颈萎缩	宫颈管.宫颈7点		宫颈炎？	＋	Normal or inflammatory
1410	＋	＋			宫颈光滑	宫颈管.宫颈3点.8.10.2.		宫颈病变？	＋	Normal or inflammatory
1411	＋	＋			宫颈糜烂	宫颈管.宫颈5点.9.12.		宫颈病变？	＋	CINⅢ
1412	－	＋			宫颈光滑	宫颈管.宫颈1点.12.		宫颈病变？	＋	CINⅠ
1413	－	－	16		宫颈光滑	宫颈管.宫颈7点12.		宫颈病变？	－	Normal or inflammatory
1414	－	－	CIN3术后		宫颈光滑	宫颈管。宫颈9点.12.		宫颈病变？	－	Normal or inflammatory
1415	＋	－			宫颈光滑	宫颈管.宫颈12点.6.近端.6.远端.		宫颈病变？	＋	Normal or inflammatory
1416	＋	＋			宫颈轻度糜烂	宫颈6.12点		宫颈炎	＋	Normal or inflammatory
1417	＋	＋			处女膜缘处	外阴增生物		外阴增生物	＋	Normal or inflammatory
1418	＋	＋				左侧小阴唇内侧赘生物		外阴赘生物	＋	Normal or inflammatory
1419	－	－	16		宫颈光滑	宫颈LEEP术.宫颈管.宫颈3.9.		宫颈高级别病变？	－	CINⅢ
1420	＋	－			宫颈萎缩	宫颈管.6点.8点.2点.宫颈赘生物		宫颈高级别病变	＋	CINⅢ
1421	－	＋			宫颈萎缩	宫颈管。宫颈上唇		宫颈炎？	＋	CINⅡ
1422	＋	＋			宫颈赘生物	宫颈管.宫颈赘生物.		宫颈息肉？	＋	CINⅡ
1423	－	＋	39型		宫颈糜烂	宫颈管.3点.12点.6点		宫颈病变？	＋	CINⅠ
1424	－	－	53		宫颈光滑	宫颈管.宫颈9点.3.右侧阴道壁		阴道壁病变？	－	Normal or inflammatory
1425	－	－			宫颈光滑	宫颈管.9点.12点		宫颈炎？	－	Normal or inflammatory
1426	－	－	16/18		阴道残端	阴道残端组织		阴道炎	－	Normal or inflammatory
1427	＋	－			宫颈萎缩	未取活检。		阴道壁高级别病变	＋	Normal or inflammatory
1428	＋	＋			宫颈萎缩	宫颈管.宫颈12点.右侧阴道壁.宫颈6.		宫颈炎	＋	Normal or inflammatory
1429	＋	＋			宫颈光滑，外阴正常	阴唇后联合组织		外阴病变？	＋	Normal or inflammatory
1430	－	－	16型		宫颈形态消失 菜花样	宫颈管.3.6.12.9点		宫颈恶性肿瘤？	－	CINⅢ
1431	－	－			宫颈糜烂	宫颈管.宫颈1点.11.3.		宫颈低度病变？	－	Normal or inflammatory
1432	－	－			宫颈光滑	宫颈管.宫颈1点		LSIL	－	Normal or inflammatory
1433	－	－	53		宫颈赘生物	未取		宫颈赘生物	－	Normal or inflammatory
1434	－	－			宫颈光滑	宫颈11点.宫颈赘生物.左侧阴道壁		宫颈息肉？	－	Normal or inflammatory
1435	－	－			宫颈萎缩	宫颈管.宫颈11点.6.		宫颈炎？	－	Normal or inflammatory
1436	－	－	12		宫颈糜烂	宫颈管.宫颈2点.7.10.		宫颈病变？	－	Normal or inflammatory
1437	＋	－			未做	未做		未做	＋	Normal or inflammatory
1438	＋	－	16.33		宫颈糜烂	宫颈管.3.10.1点		宫颈炎？	＋	Normal or inflammatory
1439	＋	＋			宫颈赘生物	宫颈赘生物.宫颈11点		宫颈赘生物	＋	Normal or inflammatory
1440	＋	＋			宫颈糜烂	冷冻治疗		宫颈炎	＋	Normal or inflammatory
1441	＋	＋			宫颈息肉	宫颈息肉		宫颈息肉？	＋	Normal or inflammatory
1442	＋	＋			宫颈糜烂	冷冻治疗		宫颈炎	＋	Normal or inflammatory
1443	＋	＋			宫颈赘生物	宫颈赘生物.宫颈11点		宫颈赘生物	＋	Normal or inflammatory
1444	－	－			宫颈萎缩	宫颈管.3点.12点.6点		宫颈病变？	－	CINⅢ
1445	－	＋	58		宫颈光滑	宫颈管.12点.外阴		宫颈低度病变，外阴病变	＋	CINⅡ
1446	＋	＋			宫颈肥大	宫颈管 宫颈赘生物 宫颈6点		宫颈病变？	＋	CINⅡ
1447	＋	＋			宫颈糜烂	宫颈管 2.3.12点		宫颈病变？	＋	CINⅡ
1448	－	－			宫颈光滑	宫颈管.宫颈12点.右侧阴道壁.		宫颈病变？	－	Normal or inflammatory
1449	－	－	54		宫颈光滑	宫颈管.右侧小阴唇肿物.右侧外阴肿物		宫颈炎？	－	Normal or inflammatory
1450	－	－			宫颈肥大	宫颈管.3.6.12点		宫颈病变？	－	Normal or inflammatory
1451	＋	＋			宫颈萎缩	宫颈管.6点.12点.右侧阴道壁		宫颈低度病变？	＋	Normal or inflammatory
1452	－	＋			宫颈光滑	宫颈组织，宫颈9点补切，宫颈3点补切，宫颈管		CIN2	＋	CINⅡ
1453	－	＋			宫颈糜烂	宫颈管，宫颈1，6，11点		宫颈低度病变	＋	CINⅠ
1454	＋	－	16型.39型.51		宫颈肥大	宫颈管，宫颈2点，6点，10点，12点		宫颈低度病变	＋	CINⅠ
1455	＋	＋			宫颈光滑	宫颈管，宫颈2，6点，外阴后联合，右侧阴道壁，右侧小阴唇外组织		外阴上皮内肿瘤术后，阴道壁病变，宫颈炎	＋	CINⅠ
1456	－	－	16型		宫颈息肉	宫颈管，宫颈息肉，宫颈2点，4点，8点，10点		宫颈息肉	－	Normal or inflammatory
1457	－	－			宫颈光滑	宫颈管.6点.3点		宫颈炎？	－	Normal or inflammatory
1458	－	－			宫颈光滑	宫颈管，宫颈2点.12点		宫颈低度病变？	－	Normal or inflammatory
1459	－	－	39型		宫颈光滑	宫颈管，宫颈12，3，9点		宫颈低度病变	－	Normal or inflammatory
1460	＋	＋			宫颈息肉，宫颈低度病变	宫颈息肉，宫颈管，宫颈6点远端，宫颈2点		宫颈息肉	＋	Normal or inflammatory
1461	＋	＋			阴道壁病变	物理治疗		阴道壁病变高度	＋	Normal or inflammatory
1462	＋	＋			宫颈息肉	宫颈息肉，宫颈管，宫颈3，6，12点		宫颈息肉	＋	Normal or inflammatory
1463	＋	＋			宫颈LEEP术后改变，充血	宫颈管，宫颈3点，6点，9点		宫颈LEEP术后，低度病变？	＋	Normal or inflammatory
1464	＋	＋			宫颈CKC术后	宫颈管，宫颈4点，12点		宫颈炎	＋	Normal or inflammatory
1465	＋	＋			宫颈息肉	宫颈息肉组织，宫颈管		宫颈息肉	＋	Normal or inflammatory
1466	－	－			宫颈光滑	宫颈2点，宫颈管		宫颈HPV 感染	－	CINⅢ
1467	＋	＋			宫颈息肉	宫颈管，宫颈3，9点		宫颈息肉，HSIL	＋	CINⅢ
1468	－	＋			宫颈糜烂	宫颈管，宫颈1.4.8.11点		宫颈低度病变	＋	CINⅡ
1469	－	－			宫颈光滑	宫颈管，宫颈6，12点，右侧阴道壁		宫颈低度病变	－	Normal or inflammatory
1470	－	－			宫颈光滑	宫颈管，6，11点		宫颈低度病变	－	Normal or inflammatory
1471	－	－			宫颈纳囊	宫颈管，宫颈3，12点		宫颈低度病变	－	Normal or inflammatory
1472	－	－			宫颈光滑	宫颈管，宫颈3，8，10，12点		宫颈低度病变	－	Normal or inflammatory
1473	＋	＋			宫颈光滑	宫颈管，宫颈6，8，11，12点		宫颈炎？	＋	Normal or inflammatory
1474	－	＋			宫颈癌术后	阴道残端		宫颈癌术后，阴道炎	＋	CINⅢ
1475	－	＋	16型		宫颈柱状上皮外移，充血	宫颈管，宫颈2点，3点，6点，12点		宫颈高级别病变？	＋	CINⅡ
1476	＋	＋			宫颈柱状上皮外移	宫颈管，宫颈2点，10点		宫颈炎	＋	CINⅡ
1477	－	－			宫颈光滑	宫颈管，宫颈12点，3点		宫颈炎	－	Normal or inflammatory
1478	－	－	39型		宫颈光滑	宫颈管，宫颈1点，6点，10点		宫颈低度病变	－	Normal or inflammatory
1479	－	－			宫颈光滑，充血	宫颈管，宫颈12点，右侧阴道壁，阴道后壁		宫颈炎，阴道壁病变	－	Normal or inflammatory
1480	＋	－			宫颈光滑	宫颈管.宫颈6点.12点.7点远端		宫颈炎？	＋	Normal or inflammatory
1481	＋	＋			双侧大阴唇皮肤增厚	右侧外阴组织，左侧外阴组织		外阴病变，病毒感染？	＋	Normal or inflammatory
1482	＋	－	51型，66型		宫颈光滑	宫颈管.10点.12点.外阴肿物		宫颈低度病变？	＋	Normal or inflammatory
1483	－	＋			宫颈光滑	宫颈管，1点17点		宫颈病变	＋	CINⅡ
1484	－	＋			鳞状交接不可见	宫颈管，宫颈12点		高级别CIN病变	＋	CINⅡ
1485	－	＋			宫颈光滑	宫颈1点，9点，后穹窿		宫颈低度病变，宫颈湿疣？	＋	CINⅠ
1486	－	－			宫颈光滑	宫颈管，宫颈6点，宫颈12点，左侧阴道壁，右侧阴道壁		宫颈低度病变	－	Normal or inflammatory
1487	＋	－			宫颈光滑	宫颈管，宫颈12点，右侧阴道壁，左侧阴道壁		宫颈炎，阴道壁病变	＋	Normal or inflammatory
1488	＋	－			宫颈肥大	宫颈管，宫颈6点，宫颈12点，左侧阴道壁		宫颈炎，阴道壁病变？	＋	Normal or inflammatory
1489	＋	－	16型，66型		宫颈光滑	宫颈管，宫颈5点，7点，10点		宫颈低度病变	＋	Normal or inflammatory
1490	＋	＋			宫颈充血	宫颈管，宫颈6点远端，宫颈赘生物		宫颈赘生物	＋	Normal or inflammatory
1491	＋	－			宫颈柱状上皮外移，肥大	宫颈管，宫颈2点，宫颈7点，宫颈10点，宫颈12点		宫颈高度病变	＋	CINⅡ
1492	－	＋			宫颈柱状上皮外移，已触血	宫颈管，宫颈3点，宫颈6点，宫颈9点，宫颈12点		宫颈低度病变	＋	CINⅠ
1493	－	－			右侧大阴唇下方皮肤色素减退，宫颈光滑，萎缩	宫颈管，宫颈6点，宫颈12点，右侧外阴组织		宫颈炎，外阴病变	－	Normal or inflammatory
1494	－	－			宫颈糜烂	宫颈管.4点.11点.9点		宫颈炎？	－	Normal or inflammatory
1495	－	－			宫颈光滑	宫颈管，宫颈6点，宫颈12点		宫颈炎	－	Normal or inflammatory
1496	－	－			宫颈糜烂2度	宫颈管，宫颈组织，宫颈上唇组织，宫颈下唇组织		今日行诊断性LEEP刀锥切术	－	CINⅢ
1497	＋	＋			宫颈光滑	宫颈管，宫颈6，12点，右侧阴道壁		宫颈炎	＋	CINⅢ
1498	＋	＋			阴道赘生物	宫颈管，阴道赘生物		阴道赘生物？	＋	CINⅡ
1499	－	－			宫颈光滑	宫颈9，6点		宫颈炎	－	Normal or inflammatory
1500	－	－			宫颈光滑	宫颈管，宫颈4，6，12点		宫颈炎或低度病变	－	Normal or inflammatory
1501	－	－			宫颈光滑 肥大	宫颈管，宫颈2，4，10，12点		宫颈低度病变，局灶高级别	－	Normal or inflammatory
1502	－	－			宫颈纳囊			宫颈炎	－	Normal or inflammatory
1503	－	－			宫颈菜花样改变	宫颈管，宫颈3，6，9，12点		宫颈Ca？	－	CINⅢ
1504	－	－			宫颈萎缩	宫颈管，宫颈12点，10点，7点，5点，左侧阴道壁		宫颈低度病变，HPV感染	－	CINⅢ
1505	－	－			宫颈锥切术后改变	宫颈上唇组织，宫颈下唇组织，宫颈9点		CINII级	－	CINⅡ
1506	＋	＋			卵巢CA术后	阴道残端10点		卵巢CA 术后	＋	CINⅡ
1507	＋	－	58型		萎缩	宫颈管，宫颈环切组织		今日行诊断性LEEP刀锥切术	＋	CINⅠ
1508	－	－	39型		宫颈光滑	宫颈管，宫颈1点，6点，9点		宫颈炎	－	Normal or inflammatory
1509	－	－			宫颈光滑	宫颈管，宫颈4点		宫颈炎	－	Normal or inflammatory
1510	－	－	16型		宫颈光滑	宫颈管，宫颈1、6、12点		LSIL	－	Normal or inflammatory
1511	－	－			宫颈肥大，纳囊	宫颈管，宫颈3点、6点、12点		宫颈炎	－	Normal or inflammatory
1512	＋	＋			宫颈下唇可见赘生物，宫颈多发纳囊	宫颈赘生物		宫颈赘生物	＋	Normal or inflammatory
1513	＋	＋			外阴营养不良	右侧大阴唇外侧组织，左侧大阴唇内侧，阴阜		外阴营养不良	＋	Normal or inflammatory
1514	＋	＋			宫颈肥大，旧裂	宫颈管，宫颈2点，6点，9点，12点		HSIL	＋	Normal or inflammatory
1515	－	＋	22型		宫颈柱状上皮外移	宫颈管，宫颈1点，4点，6点，12点		宫颈低度病变	＋	CINⅠ
1516	－	－	52型		宫颈光滑	宫颈管，宫颈5，7，2点		宫颈炎	－	Normal or inflammatory
1517	－	－			宫颈息肉	宫颈息肉，宫颈管		宫颈息肉	－	Normal or inflammatory
1518	－	－	53型		宫颈光滑	宫颈管，宫颈6点，9点，右侧阴道壁，左侧阴道壁		阴道壁病变？宫颈炎	－	Normal or inflammatory
1519	－	－			宫颈光滑	宫颈管，宫颈3，9点		宫颈炎	－	Normal or inflammatory
1520	－	－	16型，52型		宫颈充血，多个纳囊	宫颈管，宫颈3点，5点，10点		宫颈低度病变	－	Normal or inflammatory
1521	＋	－			宫颈充血，糜烂	宫颈管 息肉，6，12点		宫颈息肉	＋	Normal or inflammatory
1522	＋	－			宫颈萎缩	宫颈管，宫颈3点，宫颈6点，会阴部		宫颈炎 外阴营养不良	＋	Normal or inflammatory
1523	＋	－			宫颈肥大明显	宫颈管，宫颈2点，8点，9点，12点，右侧阴道壁		宫颈低度病变，局灶高级别？	＋	Normal or inflammatory
1524	＋	＋			外阴赘生物	外阴肿物，会阴部		外阴赘生物	＋	Normal or inflammatory
1525	＋	＋			宫颈光滑，充血，息肉	宫颈息肉，宫颈管，宫颈6点，9点		宫颈息肉，宫颈炎	＋	Normal or inflammatory
1526	＋	＋			宫颈萎缩，充血	宫颈息肉，宫颈11点，右侧阴道壁		宫颈息肉	＋	CINⅡ
1527	＋	－			宫颈萎缩	宫颈上唇组织，宫颈下唇组织		VINⅡ,宫颈HPV感染	＋	CINⅠ
1528	－	－			宫颈萎缩	宫颈管，宫颈6点，右侧阴道壁		宫颈炎	－	Normal or inflammatory
1529	＋	－	52型，58型		宫颈萎缩，充血	宫颈管，宫颈2点，左侧阴道壁		VINI?	＋	Normal or inflammatory
1530	＋	＋			外阴增生物	外阴增生物		外阴增生物	＋	Normal or inflammatory
1531	＋	＋			会阴后联合色素减退	会阴后联合组织，宫颈9点，宫颈管		外阴营养不良，宫颈炎	＋	Normal or inflammatory
1532	＋	＋			宫颈萎缩，充血	宫颈11，1 ，6点+宫颈息肉		宫颈息肉	＋	Normal or inflammatory
1533	＋	＋			左侧小阴唇内侧赘生物	左侧小阴唇内侧赘生物		外阴赘生物	＋	Normal or inflammatory
1534	＋	＋			宫颈息肉	宫颈管，宫颈1点，3点，9点，宫颈息肉		宫颈息肉	＋	Normal or inflammatory
1535	－	－			宫颈柱状上皮外移	宫颈环切组织，宫颈10点，宫颈管，宫颈下唇补切		宫颈高级别病变	－	CINⅢ
1536	－	＋			外阴肿物	外阴肿物		外阴增生物	＋	CINⅢ
1537	＋	＋	56		阴道残端官话	阴道残端		宫颈Ca术后，阴道炎	＋	CINⅢ
1538	－	－			宫颈柱状上皮外移	宫颈管，宫颈3点，5点，8点，12点		宫颈低度病变	－	CINⅡ
1539	－	＋			宫颈充血	宫颈管，宫颈6点，宫颈12点		宫颈炎或低度病变	＋	CINⅠ
1540	－	＋				宫颈管，宫颈3点，6点，9点，12点		宫颈低度病变，局部高级别？	＋	CINⅠ
1541	－	＋			宫颈光滑，充血	宫颈管，宫颈6点，10点，12点		宫颈低度病变	＋	CINⅠ
1542	＋	＋			宫颈光滑	宫颈，宫颈1点，6点		宫颈低度病变	＋	CINⅠ
1543	－	－	16型，33型，55型		子宫全切术后，阴道光滑	阴道残端		阴道炎	－	Normal or inflammatory
1544	－	－			宫颈光滑，充血，萎缩	宫颈6点，12点		宫颈炎	－	Normal or inflammatory
1545	＋	－			宫颈糜烂	宫颈管，宫颈2，5，8，11点		宫颈低级别病变	＋	Normal or inflammatory
1546	＋	＋			宫颈光滑，纳囊，肥大明显	宫颈管，宫颈9点		宫颈炎	＋	Normal or inflammatory
1547	＋	－	16型		宫颈肥大，充血	宫颈管，宫颈3点，6点，9点，12点		宫颈高度病变	＋	Normal or inflammatory
1548	＋	＋			宫颈糜烂	宫颈管，宫颈6，9，12点		宫颈炎	＋	CINⅢ
1549	－	－			宫颈糜烂	右侧阴道壁，宫颈管，宫颈6，7，12点		宫颈级阴道低度病变	－	CINⅡ
1550	＋	－	53型		宫颈光滑	宫颈管，宫颈12点，宫颈5点远端，后穹窿组织		宫颈级阴道低度病变	＋	CINⅡ
1551	＋	－			宫颈柱状上皮外移，多个纳囊	宫颈管，宫颈3点，4点，6点，12点		宫颈低度病变，局灶高级别	＋	CINⅡ
1552	－	＋			宫颈光滑	宫颈组织，宫颈9点补切，宫颈上唇组织补切		CIN 1级？	＋	CINⅠ
1553	－	－	58阳性		宫颈糜烂	宫颈管，宫颈3，11，12,1点		宫颈低度病变	－	Normal or inflammatory
1554	＋	－			宫颈光滑	宫颈管，宫颈3点，6点，9点，右侧阴道壁		宫颈低度病变	＋	Normal or inflammatory
1555	＋	＋			宫颈光滑	宫颈管，宫颈6点		宫颈炎	＋	Normal or inflammatory
1556	＋	＋			宫颈轻度糜烂，多发纳囊	宫颈管，宫颈1，3，5，6点		宫颈低度病变	＋	Normal or inflammatory
1557	＋	＋			宫颈光滑	宫颈管，宫颈6点		宫颈炎	＋	Normal or inflammatory
1558	＋	＋			外阴赘生物	外阴赘生物		外阴肿物？	＋	Normal or inflammatory
1559	＋	＋			宫颈光滑	阴道壁		宫颈LEEP术后，阴道壁病变	＋	Normal or inflammatory
1560	＋	＋			外阴色素减退	右侧大阴唇，右侧大阴唇中段		外阴营养不良？	＋	Normal or inflammatory
1561	＋	＋			宫颈正常形态改变，乳头状增生，出血明显	宫颈管，宫颈3点，9点，12点		宫颈CA？	＋	CINⅢ
1562	－	－			宫颈炎	宫颈管，宫颈6.11点，左侧阴道壁		LSIL？	－	CINⅡ
1563	－	－	52型		宫颈光滑	宫颈管，宫颈3点，6点，11点		LSIL	－	CINⅡ
1564	－	－			宫颈光滑	宫颈管、宫颈9点		宫颈炎	－	CINⅡ
1565	＋	＋			宫颈光滑	宫颈管，宫颈6点，7点，9点		宫颈低度病变？	＋	CINⅡ
1566	＋	＋			宫颈光滑	宫颈管，宫颈3点，宫颈5点		宫颈炎	＋	CINⅡ
1567	＋	＋			宫颈息肉	宫颈息肉、宫颈12点		宫颈息肉	＋	CINⅡ
1568	－	－			宫颈光滑	宫颈管，宫颈1点，宫颈12点		宫颈炎	－	CINⅠ
1569	＋	－			宫颈光滑	宫颈管，宫颈3点，5点，8点，12点		LSIL?	＋	CINⅠ
1570	＋	＋			宫颈柱状上皮外移	宫颈管，宫颈1点，宫颈9点		LSIL?	＋	CINⅠ
1571	＋	＋			外阴瘙痒	右侧大阴唇		外阴营养不良？	＋	Normal or inflammatory
1572	＋	＋			宫颈赘生物	宫颈息肉，宫颈12点		宫颈息肉	＋	Normal or inflammatory
1573	＋	＋			外阴色素减退	阴阜		外阴营养不良	＋	Normal or inflammatory
1574	＋	＋			宫颈光滑	宫颈管，宫颈12点		宫颈炎	＋	Normal or inflammatory
1575	＋	＋			宫颈赘生物	宫颈息肉		宫颈息肉	＋	Normal or inflammatory
1576	－	－			宫颈光滑	宫颈8，12点行LEEP刀电凝术		宫颈低度病变	－	CINⅢ
1577	－	－	16型，18型		宫颈柱状上皮外移	宫颈管，宫颈4点，6点，7点		宫颈低度病变	－	CINⅡ
1578	－	－			宫颈充血	宫颈管，宫颈7，9点		HPV感染	－	CINⅡ
1579	－	－			宫颈肥大	宫颈管，宫颈3，11点		宫颈炎	－	CINⅡ
1580	＋	－			宫颈纳囊	宫颈管，宫颈6，12点		宫颈低度病变	＋	CINⅡ
1581	－	－	16，66，58		宫颈光滑	宫颈管，宫颈1，11点		LSIL?	－	CINⅠ
1582	＋	－			宫颈纳囊	宫颈组织，宫颈管第一补切，宫颈管第二补切，宫颈3点补切，宫颈6点补切，宫颈9点补切		宫颈高度病变	＋	CINⅠ
1583	－	－			宫颈光滑	宫颈管，宫颈6点，7点，8点，12点，左侧阴道壁		宫颈炎，宫颈低度病变？	－	Normal or inflammatory
1584	＋	－			宫颈轻度糜烂	宫颈管3.11.12.左侧阴道壁，后穹窿		HPV感染	＋	Normal or inflammatory
1585	＋	－			宫颈增生样改变	宫颈管。宫颈3，6，7点		HSIL不除外宫颈CA?	＋	Normal or inflammatory
1586	＋	＋			宫颈萎缩	宫颈管，左侧阴道壁，宫颈9点，宫颈12点		宫颈炎，宫颈低度病变	＋	Normal or inflammatory
1587	－	－	58型		宫颈柱状上皮外移，肥大	宫颈管，宫颈5点，12点		宫颈低度病变	－	CINⅢ
1588	－	＋			宫颈菜花样改变	宫颈管，宫颈3点，6点，9点，12点		宫颈CA？	＋	CINⅢ
1589	＋	＋			宫颈光滑	宫颈管，宫颈3点		宫颈炎	＋	CINⅢ
1590	－	－			宫颈CaⅡ期放疗后	阴道残端		宫颈CaⅡ期放疗后	－	CINⅡ
1591	－	－			宫颈光滑	宫颈管，宫颈3点，6点		宫颈炎	－	CINⅡ
1592	－	－			宫颈光滑，外阴鸡冠样增生物	宫颈管，宫颈7点，11点，右侧阴道壁，左侧阴道壁，肛门赘生物，左侧大阴唇，右侧大阴唇		宫颈炎，外阴尖锐湿疣？	－	Normal or inflammatory
1593	－	－			宫颈光滑	宫颈管		宫颈炎	－	Normal or inflammatory
1594	－	－			宫颈光滑	宫颈管，宫颈6点		宫颈炎	－	Normal or inflammatory
1595	－	－	58型		宫颈光滑	宫颈管，宫颈3点，1点		宫颈炎	－	Normal or inflammatory
1596	－	－			宫颈柱状上皮外移	宫颈管，宫颈6点，宫颈11点		宫颈炎	－	Normal or inflammatory
1597	－	－			宫颈纳囊	宫颈管，宫颈3，10，12点		宫颈低度病变？	－	Normal or inflammatory
1598	－	－			宫颈光滑	宫颈管，宫颈1点		宫颈炎	－	Normal or inflammatory
1599	－	－			宫颈萎缩	宫颈管		宫颈炎	－	Normal or inflammatory
1600	＋	－			宫颈萎缩	宫颈管，宫颈3点，6点，9点，12点		宫颈低度病变？	＋	Normal or inflammatory
1601	＋	＋			宫颈光滑	宫颈管，宫颈3点，宫颈6点		宫颈炎	＋	Normal or inflammatory
1602	＋	＋			外阴赘生物	左侧大阴唇增生物		外阴增生物	＋	Normal or inflammatory
1603	－	－			宫颈息肉	宫颈管，宫颈息肉，宫颈6点，7点，11点		宫颈息肉，宫颈低度病变	－	CINⅢ
1604	＋	＋			宫颈光滑	宫颈管，宫颈6点，外阴赘生物		宫颈炎，外阴赘生物？	＋	CINⅢ
1605	＋	＋	16型		宫颈光滑	宫颈管，宫颈10点，12点，1点，后穹窿		低度局灶高级别,阴道病变？	＋	CINⅢ
1606	＋	＋			宫颈光滑	宫颈管，宫颈12点		宫颈炎	＋	CINⅢ
1607	＋	－			宫颈光滑	宫颈管，宫颈3，6点，左侧阴道壁		宫颈炎？	＋	CINⅡ
1608	＋	－	53型，58型		宫颈柱状上皮外移	右侧处女膜组织，外阴后联合组织，宫颈管，宫颈2点，宫颈5点，宫颈12点		CIN 2级，VAI 3级	＋	CINⅡ
1609	＋	－	16型		宫颈光滑	宫颈管，宫颈1点，3点，9点		宫颈低度病变	＋	CINⅡ
1610	＋	－			宫颈萎缩			CIN 1级，VAI 1级	＋	CINⅠ
1611	－	－			宫颈光滑	宫颈管，宫颈9点		宫颈炎	－	Normal or inflammatory
1612	＋	－	52型		宫颈LEEP术后3月	宫颈管，宫颈1点，3点，4点，12点		宫颈低度病变	＋	Normal or inflammatory
1613	＋	＋			宫颈息肉	宫颈管，宫颈息肉，宫颈4点		宫颈炎，宫颈息肉	＋	Normal or inflammatory
1614	＋	＋			外阴赘生物	外阴赘生物		外阴尖锐湿疣	＋	Normal or inflammatory
1615	＋	＋			宫颈CA放疗后	阴道顶端，阴道后壁		阴道壁病变	＋	cancer
1616	＋	＋			宫颈光滑	宫颈管，宫颈6点，9点，12点		宫颈炎	＋	CINⅢ
1617	＋	＋			宫颈LEEP术后，因切缘阳性复查	宫颈管，宫颈6点，左侧阴道壁，阴道后壁		CINIII级	＋	CINⅢ
1618	－	－			宫颈糜烂	宫颈1点，6点，16点，宫颈管，右侧阴道壁		宫颈HPV感染	－	CINⅡ
1619	－	－	52型		宫颈光滑	宫颈管，宫颈6点，12点		宫颈炎	－	CINⅡ
1620	－	－	16型		宫颈活检结果提示宫颈高级别病变	宫颈组织，宫颈管补切，宫颈3点补切，宫颈6点补切，阴道组织		宫颈级阴道低度病变	－	CINⅠ
1621	－	－			宫颈光滑	宫颈组织，宫颈管补切，宫颈6点补切，宫颈12点补切，左侧阴道壁		宫颈低度病变	－	Normal or inflammatory
1622	＋	＋			宫颈柱状上皮外移	宫颈管，宫颈6点，7点，12点		宫颈炎	＋	Normal or inflammatory
							，
